# Supplementary material for: Impact of data preprocessing on cell-type clustering based on single-cell RNA-seq data
Source: BMC Bioinformatics. 2020 Oct 7;21:440. doi: 10.1186/s12859-020-03797-8 (PMC7541255; doi:10.1186/s12859-020-03797-8)
Supplement: Supplementary file 1 — This file contains 50 pairs of ARI and C-score values generated by running SC3 50 times on each data set. [file 12859_2020_3797_MOESM1_ESM.xlsx]

## Sheet: Sheet1
		Darmanis				Lake				Yan				Baron-5000				Biase				Leng				Roamanov				Deng
		Sctransform	Log	Counts	Z-score	Sctransform	Log	Counts	Z-score	Sctransform	Log	Counts	Z-score	Sctransform	Log	Counts	Z-score	Sctransform	Log	Counts	Z-score	Sctransform	Log	Counts	Z-score	Sctransform	Log	Counts	Z-score	Sctransform	Log	Counts	Z-score
1	ARI	0.790694	0.70903	0.489569	0.617059	0.551907	0.533208	0.398933	0.476091	0.658431	0.674087	0.594853	0.895462	0.56716	0.667712	0.714785	0.48895	NA	0.869771	0.803542	0.955638	0.20578	0.222002	0.194402	0.59178	0.546029	0.587458	0.571027	0.363049	0.658224	0.668055	0.841163	0.654218
	C-score	2.92239	2.7473	6.70683	5.32175	3.60956	3.09337	6.84224	3.96484	0.657407	0.477567	1.41047	0.148148	5.1413	4.62909	3.7631	3.9595	NA	2.13477	4.00245	0	5.07122	14.5279	11.0036	2.1618	12.2839	17.8044	4.90538	8.14306	0.752855	1.51021	0.189617	0.845052
2	ARI	0.739985	0.800661	0.550841	0.688286	0.565531	0.567522	0.408201	0.477857	0.658431	0.674087	0.594853	0.895462	0.509662	0.549215	0.631359	0.508939	NA	0.869771	0.803542	0.955638	0.212004	0.221538	0.232927	0.59061	0.54632	0.486762	0.577596	0.385106	0.542453	0.555873	0.841163	0.641577
	C-score	0.959024	1.5595	7.35969	4.14202	3.06446	3.10437	6.30379	5.58853	0.657407	0.477567	1.41047	0.197531	5.27792	5.13607	4.34785	3.76576	NA	2.13477	4.00245	0	11.1841	9.73181	9.54268	1.19952	15.0951	13.6267	4.91986	9.42714	0.749476	0.842853	0.241721	1.1625
3	ARI	0.790883	0.798186	0.4583	0.672569	0.56335	0.564588	0.416766	0.46857	0.658431	0.674087	0.594853	0.895462	0.540822	0.556935	0.666746	0.539669	NA	0.869771	0.803542	0.955638	0.20578	0.221538	0.232535	0.597236	0.511354	0.5089	0.524444	0.359303	0.541962	0.555873	0.841163	0.654218
	C-score	3.04898	1.50352	5.88712	4.14372	3.13253	3.20901	6.70199	5.30118	0.657407	0.477567	1.41047	0.197531	5.30046	5.15661	3.76098	3.52509	NA	2.13477	4.00245	0	4.37713	9.43974	6.47795	1.35069	20.4975	10.4498	4.59735	9.47085	1.16124	0.540364	0.17581	0.832307
4	ARI	0.799106	0.70903	0.442491	0.672891	0.547895	0.554623	0.452683	0.478634	0.658431	0.674087	0.594853	0.895462	0.512335	0.558398	0.77584	0.547667	NA	0.869771	0.803542	0.955638	0.210954	0.221538	0.222675	0.597236	0.5247	0.470198	0.555948	0.368471	0.658224	0.555873	0.841163	0.654218
	C-score	2.47318	3.25092	5.1059	5.03033	3.18371	2.66589	6.76489	4.33838	0.657407	0.477567	1.41047	0.148148	4.57642	2.85216	3.4001	4.57352	NA	2.13477	4.00245	0	10.2866	10.2857	6.91853	1.37953	14.6357	18.3969	4.02465	8.94375	0.816951	1.02128	0.0941696	0.584409
5	ARI	0.800017	0.800757	0.480767	0.662588	0.570598	0.517233	0.416011	0.462256	0.658431	0.674087	0.594853	0.895462	0.509231	0.575357	0.790427	0.575419	NA	0.869771	0.751944	0.955638	0.211259	0.219617	0.220282	0.585177	0.545535	0.496182	0.569657	0.427917	0.658224	0.554937	0.841163	0.630672
	C-score	2.84503	1.65393	7.74801	3.91487	2.74245	4.2041	5.41933	4.50688	0.657407	0.477567	1.41047	0.197531	3.90945	5.38874	4.54961	5.06857	NA	2.13477	4.51335	0	8.8812	13.7543	9.28742	1.63033	13.0558	15.4309	3.83344	12.1171	0.332298	0.81998	0.0972654	1.82302
6	ARI	0.80996	0.813958	0.493955	0.688806	0.550057	0.566962	0.395611	0.574043	0.658431	0.674087	0.594853	0.895462	0.560433	0.556421	0.802144	0.536776	NA	0.869771	0.751944	0.955638	0.218207	0.221538	0.225827	0.59178	0.486746	0.498603	0.584251	0.409157	0.542453	0.555323	0.841163	0.64317
	C-score	1.82607	1.67879	6.70143	4.89851	2.8431	3.45253	6.3648	5.65554	0.657407	0.477567	1.41047	0.148148	5.71291	4.39598	3.03899	3.45398	NA	2.13477	4.51335	0	9.07114	8.64594	10.1458	2.01279	8.78931	13.8739	4.30977	9.93927	0.940103	0.485598	0.0878838	1.33529
7	ARI	0.716981	0.806987	0.548697	0.709838	0.558236	0.534343	0.424084	0.469709	0.658431	0.674087	0.594853	0.895462	0.515348	0.538737	0.725785	0.540684	NA	0.869771	0.751944	0.955638	0.208714	0.224121	0.224943	0.597236	0.517737	0.510113	0.553	0.438535	0.541962	0.555323	0.841163	0.654218
	C-score	0.964467	1.21257	7.5216	3.49	3.36423	3.00416	5.38745	6.22433	0.657407	0.477567	1.41047	0.148148	4.2149	4.79108	4.66472	4.04728	NA	2.13477	4.51335	0	5.2106	14.1351	7.2986	1.28915	14.2904	14.8724	4.24662	8.96701	0.731066	0.797445	0.133291	0.766249
8	ARI	0.799786	0.707195	0.538717	0.624892	0.556153	0.556586	0.394742	0.478094	0.658431	0.674087	0.594853	0.895462	0.540821	0.560538	0.775911	0.507807	NA	0.869771	0.803542	0.955638	0.210824	0.218493	0.23847	0.597236	0.545515	0.469329	0.600287	0.377531	0.541962	0.555873	0.841163	0.654218
	C-score	1.1259	3.04393	8.30318	4.20116	3.80702	4.2509	6.43036	5.34735	0.657407	0.477567	1.41047	0.148148	5.08198	4.76475	4.53723	3.82895	NA	2.13477	4.00245	0	5.29704	10.3189	9.33532	1.13391	12.9894	10.1662	4.64391	12.0971	0.921608	0.553727	0.145104	0.774858
9	ARI	0.795763	0.800065	0.447523	0.62817	0.555635	0.559042	0.456784	0.482645	0.658431	0.674087	0.594853	0.895462	0.538201	0.552018	0.792941	0.554148	NA	0.869771	0.751944	0.955638	0.207235	0.220706	0.221074	0.59178	0.410355	0.570439	0.583171	0.194614	0.541962	0.55278	0.823219	0.875775
	C-score	2.92244	3.27874	6.45497	5.41731	3.56684	3.47242	5.82836	5.04677	0.657407	0.477567	1.41047	0.197531	4.23638	6.50968	4.84289	4.07578	NA	2.13477	4.51335	0	1.44765	13.9185	7.87991	1.96642	10.8943	13.7511	3.50687	8.88159	0.797105	1.1994	1.09369	0
10	ARI	0.808062	0.807141	0.53474	0.701706	0.557521	0.559946	0.481017	0.478347	0.658431	0.674087	0.594853	0.895462	0.508439	0.562398	0.777885	0.516865	NA	0.869771	0.803542	0.955638	0.20578	0.21949	0.232535	0.59178	0.545771	0.477748	0.571981	0.204146	0.658224	0.555323	0.841163	0.641865
	C-score	1.01142	1.42332	7.86202	4.07034	2.72833	3.30121	6.24173	4.69437	0.657407	0.477567	1.41047	0.148148	5.61084	3.79016	4.56187	4.81939	NA	2.13477	4.00245	0	4.98292	12.2914	6.33629	1.3914	12.0196	11.1825	6.02994	12.2857	0.778076	1.09525	0.0832647	0.911665
11	ARI	0.796564	0.788033	0.404617	0.620563	0.568344	0.552962	0.378118	0.538867	0.658431	0.674087	0.594853	0.895462	0.570181	0.671836	0.626751	0.531922	NA	0.869771	0.803542	0.955638	0.212941	0.221538	0.218183	0.597236	0.537147	0.485309	0.561313	0.422944	0.542453	0.556587	0.841163	0.875775
	C-score	2.76493	2.55714	6.32205	4.93586	3.05606	3.01283	5.79094	5.24181	0.657407	0.477567	1.41047	0.197531	4.42783	3.97553	3.6355	6.3389	NA	2.13477	4.00245	0	4.39622	10.4187	8.0414	1.22065	13.9024	11.5821	4.85162	11.2253	1.32414	0.861076	0.371214	0
12	ARI	0.810472	0.801987	0.482256	0.693652	0.562395	0.566465	0.442094	0.550725	0.658431	0.674087	0.594853	0.895462	0.56716	0.548404	0.802277	0.537915	NA	0.869771	0.751944	0.955638	0.207947	0.216532	0.219129	0.597236	0.493488	0.546256	0.609236	0.364869	0.542453	0.555323	0.841163	0.652629
	C-score	0.792298	3.45544	5.94368	4.24765	3.0235	2.78421	6.68189	4.20621	0.657407	0.477567	1.41047	0.148148	5.1413	5.68398	4.57223	6.24915	NA	2.13477	4.51335	0	4.05809	12.3139	7.09042	1.72044	14.439	20.2013	7.00538	9.67894	0.895514	0.883182	0.0839535	0.903925
13	ARI	0.796287	0.734468	0.443146	0.676374	0.554795	0.538391	0.453731	0.491175	0.658431	0.674087	0.594853	0.895462	0.56716	0.557681	0.718904	0.560191	NA	0.869771	0.803542	0.955638	0.206649	0.224925	0.223164	0.600774	0.538835	0.509522	0.595009	0.251363	0.541962	0.55373	0.841163	0.652629
	C-score	1.37409	2.84922	7.14307	3.24044	3.35306	3.35777	6.88539	5.10113	0.657407	0.477567	1.41047	0.197531	5.1413	3.51915	4.03047	5.34569	NA	2.13477	4.00245	0	7.97969	11.4985	6.68748	0.978829	11.6529	12.7109	4.18775	7.8107	0.979135	1.63505	0.089356	0.830127
14	ARI	0.810472	0.791022	0.542156	0.658642	0.54012	0.549974	0.449193	0.583349	0.658431	0.674087	0.594853	0.895462	0.544173	0.568232	0.777246	0.556875	NA	0.869771	0.803542	0.955638	0.207636	0.220244	0.237408	0.597236	0.558409	0.58134	0.558405	0.320147	0.542453	0.555873	0.841163	0.643051
	C-score	1.11472	2.36669	8.19038	3.93504	3.32316	2.95674	6.04414	4.88617	0.657407	0.477567	1.41047	0.197531	6.05697	6.0102	3.92166	3.9093	NA	2.13477	4.00245	0	3.51395	14.8839	8.41709	0.963245	12.8375	14.7159	4.36539	7.79682	1.14974	0.327461	0.132604	1.70255
15	ARI	0.79645	0.792442	0.485443	0.599408	0.551907	0.561648	0.415707	0.567624	0.658431	0.674087	0.594853	0.895462	0.509662	0.566513	0.787974	0.500201	NA	0.869771	0.803542	0.955638	0.210189	0.220539	0.224734	0.59061	0.53828	0.474789	0.586661	0.371369	0.541962	0.662346	0.841163	0.654218
	C-score	2.5024	2.64967	8.4607	4.83026	3.60956	2.85525	6.53663	5.32285	0.657407	0.477567	1.41047	0.197531	5.27792	6.83555	4.44839	4.93069	NA	2.13477	4.00245	0	8.22916	11.1142	5.91123	1.15608	16.0103	13.6793	8.09614	7.15601	0.948962	1.76292	0	0.693743
16	ARI	0.810375	0.794274	0.464872	0.691139	0.575809	0.559358	0.351273	0.467606	0.658431	0.674087	0.594853	0.895462	0.558009	0.569349	0.638309	0.573693	NA	0.869771	0.751944	0.955638	0.207636	0.20929	0.22221	0.588691	0.517075	0.571633	0.597788	0.312094	0.558671	0.555873	0.841163	0.654218
	C-score	1.59388	1.9439	7.52402	3.05499	3.04079	3.77248	5.79746	5.21794	0.657407	0.477567	1.41047	0.148148	4.74424	5.40776	4.59915	4.37948	NA	2.13477	4.51335	0	4.7692	12.3803	7.51722	1.69205	12.7475	13.6598	2.64972	8.04209	0.924153	0.779577	0.12974	0.552065
17	ARI	0.734313	0.786806	0.542623	0.706799	0.565531	0.562795	0.355363	0.47537	0.658431	0.674087	0.594853	0.895462	0.509662	0.562583	0.774661	0.554705	NA	0.869771	0.751944	0.955638	0.206807	0.218493	0.187543	0.588691	0.47521	0.448639	0.593107	0.352051	0.541962	0.555873	0.841163	0.652629
	C-score	2.59981	1.93518	8.15989	2.64172	3.06446	3.91199	5.74269	3.6571	0.657407	0.477567	1.41047	0.148148	5.27792	4.01701	3.57276	4.37889	NA	2.13477	4.51335	0	6.31379	11.806	9.16979	1.5102	14.2607	19.479	6.5489	12.1703	0.989972	0.597868	0.388197	0.874655
18	ARI	0.799716	0.793947	0.440113	0.6794	0.560759	0.532386	0.417601	0.48889	0.658431	0.674087	0.594853	0.895462	0.540822	0.542762	0.779358	0.553678	NA	0.869771	0.751944	0.955638	0.211825	0.221538	0.22108	0.597236	0.438434	0.506896	0.5515	0.348054	0.541962	0.555873	0.841163	0.652629
	C-score	2.75648	2.1487	6.33873	3.83691	3.57389	4.10209	7.18482	5.26236	0.657407	0.477567	1.41047	0.148148	5.30046	5.31675	3.17425	4.00603	NA	2.13477	4.51335	0	8.38967	10.4119	8.69542	1.34424	14.7941	20.9106	7.16168	9.14232	0.795841	0.555031	0.198251	1.0533
19	ARI	0.797791	0.806724	0.5191	0.686415	0.56335	0.566132	0.406992	0.467667	0.658431	0.674087	0.594853	0.895462	0.531017	0.528966	0.663141	0.529877	NA	0.869771	0.751944	0.955638	0.211473	0.221538	0.221215	0.585177	0.547491	0.49477	0.526094	0.3853	0.644159	0.555873	0.841163	0.664327
	C-score	0.72625	3.39834	8.44963	4.99679	3.13253	3.49127	6.52508	4.32842	0.657407	0.477567	1.41047	0.148148	5.1479	5.80253	5.09378	3.36937	NA	2.13477	4.51335	0	5.23185	7.83205	6.43674	1.32667	13.5058	10.9671	3.22742	8.28116	1.28544	0.552741	0.130769	1.29538
20	ARI	0.778789	0.800445	0.525646	0.639624	0.539474	0.556735	0.392602	0.46262	0.658431	0.674087	0.594853	0.895462	0.540822	0.575483	0.787382	0.55507	NA	0.869771	0.803542	0.955638	0.213568	0.218068	0.22147	0.597236	0.46963	0.506286	0.57505	0.255534	0.541962	0.554937	0.841163	0.856823
	C-score	3.55786	3.5445	7.59628	5.13447	3.56031	3.33067	5.89226	4.71496	0.657407	0.477567	1.41047	0.197531	5.30046	4.8474	3.77567	4.84508	NA	2.13477	4.00245	0	4.97811	15.9403	7.77275	1.49934	17.3645	16.5239	5.24662	8.44645	0.884827	0.76234	0.265311	1.01907
21	ARI	0.802909	0.799206	0.508264	0.658918	0.547895	0.571608	0.342308	0.527817	0.658431	0.674087	0.594853	0.895462	0.512335	0.565413	0.788749	0.561638	NA	0.869771	0.751944	0.955638	0.219606	0.21949	0.222524	0.597236	0.546029	0.535121	0.614734	0.161764	0.658224	0.555873	0.841163	0.652629
	C-score	1.51491	3.2252	5.86925	4.33171	3.18371	2.71907	6.04856	4.35609	0.657407	0.477567	1.41047	0.148148	4.57642	5.72411	3.04727	4.08795	NA	2.13477	4.51335	0	9.15909	10.1216	6.07815	1.30913	12.2839	14.1162	6.70273	7.17232	0.752855	0.851394	0.0866736	0.661283
22	ARI	0.792524	0.807141	0.420945	0.610554	0.558521	0.549686	0.444265	0.45111	0.658431	0.674087	0.594853	0.895462	0.55936	0.566695	0.783975	0.533105	NA	0.869771	0.803542	0.955638	0.208365	0.225144	0.219129	0.59178	0.546029	0.532936	0.540611	0.366409	0.542453	0.55373	0.841163	0.858815
	C-score	3.66162	0.972992	6.20677	3.32961	3.5239	3.30646	6.53045	4.59139	0.657407	0.477567	1.41047	0.197531	4.93605	5.76709	3.78662	5.55009	NA	2.13477	4.00245	0	7.26795	9.94302	6.84383	1.87424	12.2839	13.2398	4.3429	9.56607	0.749476	1.34258	0.0904452	1.5716
23	ARI	0.791567	0.708549	0.448304	0.680063	0.570598	0.543074	0.396416	0.474328	0.658431	0.674087	0.594853	0.895462	0.512335	0.562045	0.795372	0.528065	NA	0.869771	0.803542	0.955638	0.207947	0.222438	0.216582	0.59178	0.54632	0.51443	0.606833	0.346061	0.541962	0.555873	0.841163	0.647652
	C-score	2.2905	2.51018	6.08856	3.38848	2.74245	3.08661	7.39425	3.51042	0.657407	0.477567	1.41047	0.148148	4.57642	3.91174	3.87528	4.89901	NA	2.13477	4.00245	0	4.43503	9.22931	8.73076	1.26384	15.0951	11.5785	6.72446	7.9755	1.16124	1.17843	0	1.18079
24	ARI	0.805042	0.8004	0.523565	0.68269	0.540056	0.550118	0.465252	0.483426	0.658431	0.674087	0.594853	0.895462	0.509231	0.551691	0.763064	0.494164	NA	0.869771	0.803542	0.955638	0.221047	0.21949	0.227411	0.594131	0.54632	0.514467	0.615016	0.32377	0.658224	0.554937	0.841163	0.652629
	C-score	1.35056	2.36046	7.46357	3.58721	3.86828	3.02725	7.17197	4.91762	0.657407	0.477567	1.41047	0.148148	3.90945	4.59262	5.11821	4.58414	NA	2.13477	4.00245	0	9.41489	10.6942	7.83114	1.26564	15.0951	13.7414	7.25118	8.89091	0.816951	0.836674	0.133882	0.622648
25	ARI	0.812047	0.802448	0.488893	0.683979	0.550057	0.546333	0.433141	0.487182	0.658431	0.674087	0.594853	0.895462	0.509231	0.572827	0.602499	0.557545	NA	0.869771	0.803542	0.955638	0.210766	0.223069	0.199833	0.597236	0.511354	0.438863	0.548653	0.261583	0.658224	0.555873	0.841163	0.654218
	C-score	1.15221	2.71323	6.07374	4.98789	2.8431	3.16955	6.92044	3.75579	0.657407	0.477567	1.41047	0.148148	3.90945	3.38476	3.88821	5.20172	NA	2.13477	4.00245	0	8.4216	16.0358	8.16333	1.22743	20.4975	12.5319	4.68527	10.0364	0.332298	0.962261	0.0977066	0.758825
26	ARI	0.812047	0.788361	0.560583	0.685317	0.559269	0.553571	0.412555	0.502247	0.658431	0.674087	0.594853	0.895462	0.566918	0.562942	0.648492	0.541376	NA	0.869771	0.751944	0.955638	0.209599	0.220706	0.220282	0.597236	0.511354	0.471686	0.576137	0.346048	0.542453	0.555873	0.841163	0.654218
	C-score	0.929565	1.98921	7.98707	4.67932	3.35795	2.91549	6.4845	3.93213	0.657407	0.477567	1.41047	0.197531	4.55366	5.26034	3.64181	5.58456	NA	2.13477	4.51335	0	8.6812	15.1769	8.71406	1.27666	20.4975	11.1792	5.55492	10.0913	0.940103	0.772682	0.228909	0.515597
27	ARI	0.790694	0.787348	0.550413	0.579038	0.558236	0.529014	0.397293	0.462403	0.658431	0.674087	0.594853	0.895462	0.560433	0.553855	0.807801	0.504883	NA	0.869771	0.803542	0.955638	0.210742	0.219594	0.221769	0.597236	0.5247	0.405595	0.564803	0.387734	0.541962	0.555323	0.841163	0.643051
	C-score	3.20276	2.86247	7.67517	5.10193	3.36423	2.82089	6.14852	5.62831	0.657407	0.477567	1.41047	0.197531	5.71291	5.23945	4.3443	3.50415	NA	2.13477	4.00245	0	9.18209	11.5647	9.61363	1.39036	14.6357	13.4595	5.42995	9.12021	0.731066	0.712392	0.0955823	1.27211
28	ARI	0.808442	0.800915	0.480025	0.615436	0.557154	0.557076	0.488686	0.485454	0.658431	0.674087	0.594853	0.895462	0.548474	0.562493	0.640174	0.477824	NA	0.869771	0.803542	0.955638	0.206824	0.21731	0.197962	0.585177	0.5247	0.574865	0.580162	0.308582	0.541962	0.555873	0.841163	0.654218
	C-score	1.35137	2.09728	5.54079	4.39377	3.49893	2.92084	6.53278	4.71264	0.657407	0.477567	1.41047	0.148148	5.57336	5.88061	3.66036	4.77872	NA	2.13477	4.00245	0	8.51795	15.4678	12.2407	1.12281	14.6357	15.4075	7.56447	8.02742	0.921608	0.721457	0	0.870672
29	ARI	0.808301	0.786141	0.49163	0.695458	0.556153	0.571622	0.398372	0.52601	0.658431	0.674087	0.594853	0.895462	0.560433	0.559982	0.793337	0.490211	NA	0.869771	0.803542	0.955638	0.213668	0.218493	0.2249	0.594131	0.545535	0.471767	0.581611	0.389817	0.541962	0.555873	0.841163	0.654218
	C-score	1.47083	2.89874	9.47008	3.6395	3.80702	3.19202	6.9738	4.76268	0.657407	0.477567	1.41047	0.148148	5.71291	4.97027	4.62425	3.97422	NA	2.13477	4.00245	0	8.70475	9.84569	8.62653	1.65007	13.0558	14.8172	4.48363	8.79987	0.797105	0.996757	0	0.791202
30	ARI	0.805835	0.79912	0.460536	0.663508	0.522068	0.56384	0.434824	0.467995	0.658431	0.674087	0.594853	0.895462	0.515348	0.553118	0.72851	0.588765	NA	0.869771	0.803542	0.955638	0.221047	0.221538	0.218129	0.597236	0.545535	0.593462	0.594661	0.385054	0.658224	0.55373	0.841163	0.652629
	C-score	1.21954	1.26813	8.18106	3.47303	3.69815	3.36031	6.36218	4.00827	0.657407	0.477567	1.41047	0.148148	4.2149	4.49766	3.62598	4.34701	NA	2.13477	4.00245	0	8.29261	11.034	9.52021	1.49843	13.0558	11.1699	6.54352	10.6452	0.778076	1.36238	0.141494	0.817766
31	ARI	0.807268	0.788361	0.487751	0.667511	0.555635	0.56385	0.34822	0.468573	0.658431	0.674087	0.594853	0.895462	0.524681	0.547392	0.793359	0.534355	NA	0.869771	0.751944	0.955638	0.205894	0.223564	0.223988	0.597236	0.486746	0.601866	0.593001	0.134309	0.542453	0.554937	0.852112	0.652629
	C-score	1.74179	2.63251	7.67455	2.91551	3.56684	3.57254	6.22419	4.23791	0.657407	0.477567	1.41047	0.197531	3.84842	4.66375	3.31475	4.21776	NA	2.13477	4.51335	0	8.81145	11.9976	7.58784	1.03573	8.78931	17.3544	5.69687	9.798	1.32414	0.81634	0.655736	0.698104
32	ARI	0.805965	0.794014	0.551817	0.618728	0.528151	0.556649	0.439698	0.563295	0.658431	0.674087	0.594853	0.895462	0.515348	0.559381	0.595226	0.505162	NA	0.869771	0.803542	0.955638	0.209334	0.222218	0.221016	0.597236	0.486746	0.511252	0.62469	0.398544	0.542453	0.555873	0.841163	0.654218
	C-score	1.28366	2.6213	7.45632	5.08565	3.47187	3.08459	5.59793	3.2061	0.657407	0.477567	1.41047	0.148148	4.2149	3.84552	3.64749	3.9433	NA	2.13477	4.00245	0	7.74499	12.3648	7.74376	1.30746	8.78931	9.3752	5.94567	10.3075	0.895514	0.99447	0.0884692	1.09493
33	ARI	0.810472	0.794014	0.543285	0.599998	0.557521	0.53602	0.425751	0.530062	0.658431	0.674087	0.594853	0.895462	0.540821	0.557	0.720836	0.574247	NA	0.869771	0.751944	0.955638	0.214068	0.221538	0.224276	0.597236	0.517737	0.506145	0.541836	0.336401	0.541962	0.646017	0.841163	0.654218
	C-score	0.666512	3.49578	8.33389	3.77327	2.72833	3.45816	7.44268	5.01798	0.657407	0.477567	1.41047	0.148148	5.08198	4.23532	4.18607	5.63268	NA	2.13477	4.51335	0	4.94089	10.2857	6.65825	1.58678	14.2904	14.07	4.20008	7.88155	0.979135	1.73266	0	0.959807
34	ARI	0.80304	0.708488	0.481509	0.660443	0.537968	0.568065	0.376285	0.477586	0.658431	0.674087	0.594853	0.895462	0.540821	0.538357	0.802234	0.530146	NA	0.869771	0.803542	0.955638	0.211857	0.221538	0.18597	0.597236	0.517737	0.468517	0.556836	0.174482	0.542453	0.555323	0.841163	0.641865
	C-score	1.21221	2.92858	7.17199	5.05774	3.52712	2.77753	5.91932	3.74564	0.657407	0.477567	1.41047	0.148148	5.08198	5.18352	3.98184	4.42734	NA	2.13477	4.00245	0	4.671	10.6819	8.93217	1.35388	14.2904	19.7724	3.54022	10.7368	1.14974	0.866218	0.416171	0.930046
35	ARI	0.799884	0.741908	0.552699	0.683459	0.568344	0.569335	0.39077	0.463507	0.658431	0.674087	0.594853	0.895462	0.538201	0.557766	0.632819	0.53928	NA	0.869771	0.751944	0.955638	0.20774	0.21949	0.219129	0.59178	0.545515	0.508571	0.60031	0.342615	0.541962	0.538346	0.841163	0.654218
	C-score	0.941507	1.27237	8.11972	3.35245	3.05606	2.98223	7.0198	4.32514	0.657407	0.477567	1.41047	0.148148	4.23638	4.89118	3.76065	4.39916	NA	2.13477	4.51335	0	6.995	9.08619	7.9314	1.78075	12.9894	12.6947	7.10885	10.6916	0.948962	0.233655	0.163966	0.640422
36	ARI	0.797901	0.790303	0.532996	0.62938	0.564118	0.548951	0.449232	0.457041	0.658431	0.674087	0.594853	0.895462	0.56716	0.532134	0.751202	0.532515	NA	0.869771	0.751944	0.955638	0.208714	0.221538	0.211937	0.59061	0.545515	0.581871	0.569476	0.256025	0.558671	0.555873	0.841163	0.652629
	C-score	2.66516	2.84238	8.49157	3.83257	2.78236	3.42478	5.93182	3.83279	0.657407	0.477567	1.41047	0.148148	5.1413	6.87412	4.39246	4.30829	NA	2.13477	4.51335	0	4.71517	10.922	9.70083	0.965839	12.9894	18.2059	4.90369	7.15202	0.924153	0.713108	0.118832	0.773448
37	ARI	0.788936	0.810375	0.523487	0.650461	0.562395	0.566016	0.423219	0.492036	0.658431	0.674087	0.594853	0.895462	0.538201	0.568822	0.633409	0.525171	NA	0.869771	0.751944	0.955638	0.210354	0.220539	0.220881	0.59178	0.410355	0.515386	0.610609	0.325215	0.541962	0.542912	0.841163	0.858332
	C-score	2.54801	1.22279	8.37849	4.49158	3.0235	3.05302	6.82352	3.71892	0.657407	0.477567	1.41047	0.148148	4.23638	6.00269	5.09366	4.87408	NA	2.13477	4.51335	0	10.2683	12.4491	8.90921	2.09151	10.8943	15.9247	5.75812	9.15311	0.989972	2.16884	0.086205	1.41168
38	ARI	0.810344	0.794704	0.477662	0.562408	0.548435	0.553898	0.441856	0.458631	0.658431	0.674087	0.594853	0.895462	0.508439	0.545754	0.698542	0.529732	NA	0.869771	0.803542	0.955638	0.219606	0.221538	0.221769	0.597236	0.410355	0.504806	0.590306	0.355691	0.541962	0.866448	0.841163	0.652629
	C-score	0.907167	2.42757	6.76928	5.06387	3.51419	3.82191	7.01983	3.56396	0.657407	0.477567	1.41047	0.197531	5.61084	6.05464	3.00555	3.55601	NA	2.13477	4.00245	0	10.5621	8.50471	6.64387	1.3359	10.8943	12.2348	4.69286	10.7206	0.795841	0.234407	0.100103	0.726517
39	ARI	0.733251	0.709996	0.567695	0.697916	0.554795	0.575688	0.367031	0.467762	0.658431	0.674087	0.594853	0.895462	0.509662	0.548676	0.784205	0.532662	NA	0.869771	0.751944	0.955638	0.20578	0.21949	0.226104	0.597236	0.545771	0.412808	0.552556	0.364467	0.644159	0.713079	0.841163	0.654218
	C-score	3.33527	2.1615	9.4979	4.05971	3.35306	3.17652	6.02411	4.60551	0.657407	0.477567	1.41047	0.197531	5.27792	4.37781	3.23597	4.81936	NA	2.13477	4.51335	0	4.21875	9.825	7.30037	1.05879	12.0196	13.8866	8.72541	10.9301	1.28544	1.61631	0.101825	0.829573
40	ARI	0.798354	0.806987	0.46347	0.69975	0.555899	0.562107	0.38571	0.470891	0.658431	0.674087	0.594853	0.895462	0.508439	0.552094	0.806119	0.479233	NA	0.869771	0.751944	0.955638	0.207499	0.216168	0.229054	0.597236	0.545771	0.505029	0.558442	0.331294	0.541962	0.555873	0.841163	0.64317
	C-score	2.52836	1.19931	6.60171	4.21452	3.58586	3.50431	5.56744	3.01643	0.657407	0.477567	1.41047	0.197531	5.61084	5.183	5.93702	5.0745	NA	2.13477	4.51335	0	7.98097	16.5352	10.7592	1.466	12.0196	16.5986	4.59929	6.87207	0.884827	0.8867	0.219321	1.74726
41	ARI	0.800441	0.807039	0.464413	0.605884	0.54012	0.547983	0.442789	0.478049	0.658431	0.674087	0.594853	0.895462	0.570181	0.574374	0.75502	0.499706	NA	0.869771	0.751944	0.955638	0.210493	0.224037	0.221733	0.59178	0.537147	0.503189	0.574408	0.362955	0.558671	0.543861	0.841163	0.654218
	C-score	1.95055	1.53451	8.00715	3.94686	3.32316	3.53308	7.25753	4.69087	0.657407	0.477567	1.41047	0.197531	4.42783	3.57373	4.01952	4.04465	NA	2.13477	4.51335	0	6.79019	14.3952	7.72986	1.953	13.9024	13.5635	6.18081	8.19044	0.821804	1.44981	0.283268	1.0107
42	ARI	0.808062	0.788361	0.47807	0.612917	0.570367	0.561643	0.322238	0.427125	0.658431	0.674087	0.594853	0.895462	0.540822	0.561483	0.781833	0.546626	NA	0.869771	0.803542	0.955638	0.213515	0.222218	0.220806	0.600774	0.537147	0.526213	0.556506	0.336668	0.644159	0.791715	0.841163	0.652629
	C-score	1.16884	2.33677	7.23806	5.79554	3.41912	3.45724	6.5573	4.17704	0.657407	0.477567	1.41047	0.148148	5.30046	3.55208	4.109	5.12496	NA	2.13477	4.00245	0	5.55026	11.2591	7.23963	1.00677	13.9024	16.0042	3.96723	7.82527	1.78002	3.24993	0.09133	0.488241
43	ARI	0.810472	0.793434	0.466468	0.679465	0.575809	0.566207	0.4659	0.44939	0.658431	0.674087	0.594853	0.895462	0.570181	0.566874	0.775071	0.54412	NA	0.869771	0.751944	0.955638	0.208307	0.221538	0.22368	0.597236	0.493488	0.542692	0.56564	0.358104	0.541962	0.555873	0.841163	0.875775
	C-score	0.857925	2.31109	8.47493	5.32194	3.04079	3.21178	6.69198	5.21374	0.657407	0.477567	1.41047	0.197531	4.42783	4.47705	4.59274	4.63207	NA	2.13477	4.51335	0	5.04481	10.3391	8.47414	1.33113	14.439	21.4673	3.74641	8.30974	1.6608	0.508938	0.143557	0.125702
44	ARI	0.737779	0.807432	0.454205	0.645113	0.563373	0.550029	0.388205	0.491175	0.658431	0.674087	0.594853	0.895462	0.544173	0.543793	0.792825	0.486984	NA	0.869771	0.803542	0.955638	0.206824	0.222969	0.222256	0.597236	0.493488	0.454592	0.588574	0.366415	0.542453	0.55373	0.841163	0.875775
	C-score	1.08072	1.42031	7.58731	4.39075	3.02286	3.15883	7.49663	3.89111	0.657407	0.477567	1.41047	0.148148	6.05697	5.40371	4.42923	4.46403	NA	2.13477	4.00245	0	9.45907	14.126	6.57678	1.24258	14.439	15.9534	5.60094	7.30307	1.04853	1.5053	0.0880675	0.131906
45	ARI	0.809202	0.796555	0.463674	0.662223	0.560759	0.52997	0.443448	0.466406	0.658431	0.674087	0.594853	0.895462	0.512335	0.573649	0.785073	0.534038	NA	0.869771	0.803542	0.955638	0.208876	0.245303	0.229054	0.59178	0.538835	0.553751	0.556872	0.354655	0.54147	0.555873	0.841163	0.654218
	C-score	1.34808	1.46599	6.05872	2.91662	3.57389	3.68128	5.4164	3.70503	0.657407	0.477567	1.41047	0.197531	4.57642	4.37518	5.10877	4.47108	NA	2.13477	4.00245	0	7.89571	5.25787	8.27878	1.65021	11.6529	13.2782	4.56146	8.37326	0.8509	0.817147	0.0996714	0.629888
46	ARI	0.812047	0.806987	0.475524	0.684085	0.541698	0.569974	0.382723	0.458948	0.658431	0.674087	0.594853	0.895462	0.544173	0.524929	0.81046	0.548702	NA	0.869771	0.803542	0.955638	0.214068	0.21949	0.219402	0.603119	0.558409	0.578017	0.579149	0.4297	0.54147	0.555323	0.852112	0.652629
	C-score	1.03842	1.02967	7.07337	4.40225	3.37307	3.61789	7.59827	4.31738	0.657407	0.477567	1.41047	0.197531	6.05697	3.40999	3.85432	4.26068	NA	2.13477	4.00245	0	5.74219	9.92354	9.06124	1.47415	12.8375	12.9603	2.93421	8.83276	1.10415	0.948852	0.58537	0.593965
47	ARI	0.788636	0.800775	0.42995	0.597128	0.539474	0.568516	0.453731	0.487856	0.658431	0.674087	0.594853	0.895462	0.558009	0.571537	0.640655	0.537691	NA	0.869771	0.803542	0.955638	0.207947	0.221538	0.219129	0.59531	0.538835	0.499782	0.578562	0.411282	0.541962	0.555873	0.841163	0.652629
	C-score	3.29709	3.08885	7.51799	4.79797	3.56031	2.00351	5.53567	2.51408	0.657407	0.477567	1.41047	0.148148	4.74424	5.31415	3.87297	5.3464	NA	2.13477	4.00245	0	4.07463	8.12434	7.48544	2.27566	11.6529	12.9762	8.67276	11.4635	1.3847	0.891227	0.0932781	0.776249
48	ARI	0.807268	0.788361	0.426296	0.653792	0.58105	0.532386	0.394377	0.507221	0.658431	0.674087	0.594853	0.895462	0.509231	0.625302	0.796489	0.493692	NA	0.869771	0.803542	0.955638	0.207499	0.215424	0.229112	0.588691	0.53828	0.492319	0.565346	0.346441	0.658224	0.555873	0.823219	0.664327
	C-score	1.85161	2.09132	7.05412	4.89708	2.52155	3.7682	6.59451	3.53861	0.657407	0.477567	1.41047	0.148148	3.90945	5.7	3.84541	5.6779	NA	2.13477	4.00245	0	7.55971	11.9323	8.25392	1.80288	16.0103	17.4345	4.45733	9.40312	0.804655	0.701833	0.982781	0.937485
49	ARI	0.79982	0.791946	0.468014	0.665851	0.558521	0.565144	0.449511	0.48889	0.658431	0.674087	0.594853	0.895462	0.558009	0.548989	0.76082	0.486062	NA	0.869771	0.803542	0.955638	0.207372	0.220539	0.220778	0.597236	0.558409	0.527801	0.546325	0.26972	0.542453	0.555323	0.841163	0.654218
	C-score	1.07081	2.294	6.63183	4.44235	3.5239	3.98852	5.40164	3.2646	0.657407	0.477567	1.41047	0.197531	4.74424	5.59133	4.92241	3.97422	NA	2.13477	4.00245	0	4.4967	11.0108	7.68516	1.26448	12.8375	12.7176	3.59171	10.0201	0.935993	0.510357	0.167949	0.991955
50	ARI	0.810472	0.797442	0.542615	0.665834	0.535057	0.538391	0.417601	0.48075	0.658431	0.674087	0.594853	0.895462	0.531017	0.537187	0.752455	0.523313	NA	0.869771	0.803542	0.955638	0.205677	0.222218	0.22587	0.597236	0.517075	0.500195	0.588782	0.37737	0.541962	0.553172	0.841163	0.875775
	C-score	0.996025	1.42253	7.62668	4.49429	3.23595	3.31155	6.35953	4.52897	0.657407	0.477567	1.41047	0.197531	5.1479	6.02216	4.35587	5.611	NA	2.13477	4.00245	0	8.02933	12.19	6.71585	1.26782	12.7475	12.6007	3.64386	10.5663	0.562983	0.915577	0.0890888	0
