# Supplementary material for: Impact of data preprocessing on cell-type clustering based on single-cell RNA-seq data
Source: BMC Bioinformatics. 2020 Oct 7;21:440. doi: 10.1186/s12859-020-03797-8 (PMC7541255; doi:10.1186/s12859-020-03797-8)
Supplement: Supplementary file 2 — This file contains the ARI and C-score values under different values of the parameter num_cluster on each data set. [file 12859_2020_3797_MOESM2_ESM.xlsx]

## Sheet: Sheet1
Biase
Num_clusters	3				4				5				6
preprocessing method	Sctransform	Log	No	Z-score	Sctransform	Log	No	Z-score	Sctransform	Log	No	Z-score	Sctransform	Log	No	Z-score
C-score	*	0	1.51959	0	*	2.13477	4.20681	0	*	0	5.16192	0.15249	*	0	2.36145	0.38062
ARI	*	0.75713	0.75713	0.75713	*	0.869771	0.782903	0.955638	*	0.98715	0.826753	0.98715	*	0.9676	0.834974	0.81543
Leng
Num_clusters	4				5				6				8
preprocessing method	Sctransform	Log	No	Z-score	Sctransform	Log	No	Z-score	Sctransform	Log	No	Z-score	Sctransform	Log	No	Z-score
C-score	6.58096	11.7049	8.42261	1.55155	8.77411	8.2892	6.78976	2.07235	9.59462	9.22734	6.57206	2.42774	9.59462	9.22734	6.57206	2.42774
ARI	0.209654	0.221058	0.224567	0.593185	0.221403	0.2208	0.191082	0.713017	0.209586	0.212587	0.338333	0.578462	0.209586	0.212587	0.338333	0.578462
Yan
Num_clusters	4				6				8				10
preprocessing method	Sctransform	Log	No	Z-score	Sctransform	Log	No	Z-score	Sctransform	Log	No	Z-score	Sctransform	Log	No	Z-score
C-score	0	0	1.69097	0	0.657407	0.477567	1.41047	0.167901	0.09425	0.09425	0.44454	0.11984	0.142566	0.150846	0.27695	0.171416
ARI	0.6672	0.6672	0.671738	0.6672	0.658431	0.674087	0.594853	0.895462	0.74544	0.74544	0.61932	0.65152	0.63055	0.630657	0.54681	0.63162
Deng
Num_clusters	4				6				8				10
preprocessing method	Sctransform	Log	No	Z-score	Sctransform	Log	No	Z-score	Sctransform	Log	No	Z-score	Sctransform	Log	No	Z-score
C-score	0.016245	1.6226	1.37876	4.42427	0.798078	0.886611	0.234182	0.903535	1.15444	1.09434	1.1464	0.426116	0.646535	0.620873	1.15545	1.07974
ARI	0.87507	0.836076	0.701721	0.847646	0.588565	0.566523	0.839368	0.670415	0.488901	0.493049	0.45165	0.454926	0.432231	0.42993	0.382784	0.358647
Darmanis
Num_clusters	7				9				11				13
preprocessing method	Sctransform	Log	No	Z-score	Sctransform	Log	No	Z-score	Sctransform	Log	No	Z-score	Sctransform	Log	No	Z-score
C-score	3.5785	3.95636	8.00245	3.60167	2.00989	2.13525	6.96508	4.463	2.30261	2.61275	6.82122	3.78887	2.14124	2.05605	5.98998	3.74183
ARI	0.792193	0.7873	0.541597	0.61051	0.785124	0.775301	0.49856	0.666681	0.696111	0.682537	0.516877	0.511697	0.563433	0.596563	0.493611	0.455017
Lake
Num_clusters	14				16				18				20
preprocessing method	Sctransform	Log	No	Z-score	Sctransform	Log	No	Z-score	Sctransform	Log	No	Z-score	Sctransform	Log	No	Z-score
C-score	4.05005	3.77614	6.9903	5.07497	3.20422	3.3758	6.22849	5.06682	3.15982	3.02809	6.08587	3.81013	2.64527	2.73637	5.1137	3.78327
ARI	0.533209	0.543512	0.45574	0.502418	0.557688	0.551405	0.424483	0.484624	0.555889	0.558203	0.405328	0.468702	0.564595	0.557765	0.371565	0.446802
Baron-5000
Num_clusters	12				14				16				18
preprocessing method	Sctransform	Log	No	Z-score	Sctransform	Log	No	Z-score	Sctransform	Log	No	Z-score	Sctransform	Log	No	Z-score
C-score	5.90128	5.66894	3.48659	9.45281	4.90626	4.74143	4.14673	4.11178	4.19421	4.69145	3.65779	7.65657	3.79635	3.90098	3.4092	6.32955
ARI	0.633423	0.625056	0.778853	0.563992	0.530245	0.567773	0.745382	0.531692	0.532964	0.552189	0.66438	0.426246	0.51869	0.515903	0.602105	0.399554
Romanov
Num_clusters	5				7				9				11
preprocessing method	Sctransform	Log	No	Z-score	Sctransform	Log	No	Z-score	Sctransform	Log	No	Z-score	Sctransform	Log	No	Z-score
C-score	14.9063	16.3885	5.69585	8.96943	13.4551	13.9555	4.50178	10.0273	10.3199	10.7283	5.88144	10.1673	10.3199	8.50474	7.31833	9.43815
ARI	0.52861	0.543911	0.558479	0.179536	0.518006	0.507573	0.569136	0.352783	0.477822	0.453375	0.498964	0.297185	0.477822	0.439239	0.420676	0.292981
