# Supplementary material for: Impact of data preprocessing on cell-type clustering based on single-cell RNA-seq data
Source: BMC Bioinformatics. 2020 Oct 7;21:440. doi: 10.1186/s12859-020-03797-8 (PMC7541255; doi:10.1186/s12859-020-03797-8)
Supplement: Supplementary file 3 — This file contains the ARI and C-score values under different values of the two parameters α, and β on each data set. [file 12859_2020_3797_MOESM3_ESM.xlsx]

## Sheet: Sheet1
Biase	alpha	beta		ARI	C-score		Yan	alpha	beta		ARI	C-score		Deng	alpha	beta		ARI	C-score		Leng	alpha	beta		ARI	C-score		Darmanis	alpha	beta		ARI	C-score		Romanov	alpha	beta		ARI	C-score		Lake	alpha	beta		ARI	C-score		Baron-5000
	0.3	0	Sctransform	*	*			0.3	0	Sctransform	0.674087	1.54664			0.3	0	Sctransform	0.673527	3.87038			0.3	0	Sctransform	0.221538	21.3526			0.3	0	Sctransform	0.786806	5.46113			0.3	0	Sctransform	0.472405	12.6698			0.3	0	Sctransform	0.568102	5.95323
			Log	0.869771	4.82983					Log	0.674087	1.54664					Log	0.583013	2.54063					Log	0.221069	22.5661					Log	0.789481	3.35897					Log	0.510983	11.8064					Log	0.557048	4.99941
			No	0.782903	9.39707					No	0.594853	0.86986					No	0.841327	1.61899					No	0.220525	8.95348					No	0.52634	7.76159					No	0.575339	6.93059					No	0.432165	9.45947
			Z-score	0.955638	0					Z-score	0.895462	0					Z-score	0.695165	5.795					Z-score	0.594608	0					Z-score	0.572576	5.23669					Z-score	0.336415	11.2028					Z-score	0.484203	6.10773
		0.1	Sctransform	*	*				0.1	Sctransform	0.674087	0.88615				0.1	Sctransform	0.673527	2.21655				0.1	Sctransform	0.221538	16.4295				0.1	Sctransform	0.786806	5.49687				0.1	Sctransform	0.472405	9.95002				0.1	Sctransform	0.568102	4.53706
			Log	0.869771	3.30787					Log	0.674087	0.88615					Log	0.583013	1.66635					Log	0.221069	18.0083					Log	0.789481	4.20337					Log	0.510983	10.2336					Log	0.557048	3.74446
			No	0.782903	6.01443					No	0.594853	0.63703					No	0.841327	0.905235					No	0.220525	6.8216					No	0.52634	5.6689					No	0.575339	5.28918					No	0.432165	6.37352
			Z-score	0.955638	0					Z-score	0.895462	0					Z-score	0.695165	4.1375					Z-score	0.594608	0					Z-score	0.572576	3.65373					Z-score	0.336415	8.17548					Z-score	0.484203	4.96059
		0.2	Sctransform	*	*				0.2	Sctransform	0.674087	0.58985				0.2	Sctransform	0.673527	1.7371				0.2	Sctransform	0.221538	12.6658				0.2	Sctransform	0.786806	4.06752				0.2	Sctransform	0.472405	9.46779				0.2	Sctransform	0.568102	4.11467
			Log	0.869771	1.7973					Log	0.674087	0.58985					Log	0.583013	0.986956					Log	0.221069	13.4282					Log	0.789481	2.93221					Log	0.510983	9.42373					Log	0.557048	3.25236
			No	0.782903	4.40119					No	0.594853	0.4539					No	0.841327	0.425111					No	0.220525	5.12261					No	0.52634	4.56332					No	0.575339	3.524					No	0.432165	5.25217
			Z-score	0.955638	0					Z-score	0.895462	0					Z-score	0.695165	2.45368					Z-score	0.594608	0					Z-score	0.572576	2.66571					Z-score	0.336415	5.73382					Z-score	0.484203	4.12437
		0.3	Sctransform	*	*				0.3	Sctransform	0.674087	0.31207				0.3	Sctransform	0.673527	0.87572				0.3	Sctransform	0.221538	8.81283				0.3	Sctransform	0.786806	2.34113				0.3	Sctransform	0.472405	7.53782				0.3	Sctransform	0.568102	3.00844
			Log	0.869771	1.1217					Log	0.674087	0.31207					Log	0.583013	0.528428					Log	0.221069	9.58778					Log	0.789481	1.8271					Log	0.510983	8.28677					Log	0.557048	2.26406
			No	0.782903	2.85472					No	0.594853	0.29113					No	0.841327	0.206973					No	0.220525	3.60792					No	0.52634	3.5745					No	0.575339	2.25275					No	0.432165	4.37494
			Z-score	0.955638	0					Z-score	0.895462	0					Z-score	0.695165	1.19898					Z-score	0.594608	0					Z-score	0.572576	2.0354					Z-score	0.336415	4.10565					Z-score	0.484203	2.99442
		0.4	Sctransform	*	*				0.4	Sctransform	0.674087	0.16392				0.4	Sctransform	0.673527	0.90723				0.4	Sctransform	0.221538	5.64528				0.4	Sctransform	0.786806	1.28698				0.4	Sctransform	0.472405	5.8515				0.4	Sctransform	0.568102	1.87645
			Log	0.869771	0.85777					Log	0.674087	0.16392					Log	0.583013	0.290197					Log	0.221069	6.44893					Log	0.789481	1.02157					Log	0.510983	6.30011					Log	0.557048	1.50604
			No	0.782903	1.54486					No	0.594853	0.16051					No	0.841327	0.109727					No	0.220525	2.38178					No	0.52634	2.63915					No	0.575339	1.56262					No	0.432165	3.1861
			Z-score	0.955638	0					Z-score	0.895462	0					Z-score	0.695165	0.558996					Z-score	0.594608	0					Z-score	0.572576	1.351					Z-score	0.336415	3.06381					Z-score	0.484203	2.0547
		0.5	Sctransform	*	*				0.5	Sctransform	0.674087	0.14694				0.5	Sctransform	0.673527	0.61344				0.5	Sctransform	0.221538	3.31318				0.5	Sctransform	0.786806	0.64082				0.5	Sctransform	0.472405	4.28384				0.5	Sctransform	0.568102	1.25858
			Log	0.869771	0.74588					Log	0.674087	0.14694					Log	0.583013	0.179074					Log	0.221069	3.96139					Log	0.789481	0.688483					Log	0.510983	4.67721					Log	0.557048	0.974743
			No	0.782903	1.492					No	0.594853	0.13639					No	0.841327	0.0274156					No	0.220525	1.85512					No	0.52634	1.884					No	0.575339	1.12778					No	0.432165	2.14624
			Z-score	0.955638	0					Z-score	0.895462	0					Z-score	0.695165	0.283184					Z-score	0.594608	0					Z-score	0.572576	0.838247					Z-score	0.336415	2.32507					Z-score	0.484203	1.35452
		0.6	Sctransform	*	*				0.6	Sctransform	0.674087	0.12536				0.6	Sctransform	0.673527	0.27563				0.6	Sctransform	0.221538	1.69335				0.6	Sctransform	0.786806	0.38713				0.6	Sctransform	0.472405	3.06636				0.6	Sctransform	0.568102	0.66083
			Log	0.869771	0.82047					Log	0.674087	0.12536					Log	0.583013	0.10223					Log	0.221069	2.01759					Log	0.789481	0.39669					Log	0.510983	3.24231					Log	0.557048	0.517863
			No	0.782903	0.708158					No	0.594853	0.07055					No	0.841327	0.001411					No	0.220525	1.23492					No	0.52634	1.09203					No	0.575339	0.824246					No	0.432165	1.32701
			Z-score	0.955638	0					Z-score	0.895462	0					Z-score	0.695165	0.168155					Z-score	0.594608	0					Z-score	0.572576	0.578962					Z-score	0.336415	1.70964					Z-score	0.484203	0.814256
		0.7	Sctransform	*	*				0.7	Sctransform	0.674087	0.07407				0.7	Sctransform	0.673527	0.06193				0.7	Sctransform	0.221538	0.71675				0.7	Sctransform	0.786806	0.18652				0.7	Sctransform	0.472405	2.00552				0.7	Sctransform	0.568102	0.33292
			Log	0.869771	0.14918					Log	0.674087	0.07407					Log	0.583013	0.0738742					Log	0.221069	1.12912					Log	0.789481	0.112877					Log	0.510983	2.11387					Log	0.557048	0.254611
			No	0.782903	0.540126					No	0.594853	0					No	0.841327	0					No	0.220525	0.741915					No	0.52634	0.560749					No	0.575339	0.538756					No	0.432165	0.716066
			Z-score	0.955638	0					Z-score	0.895462	0					Z-score	0.695165	0.0938908					Z-score	0.594608	0					Z-score	0.572576	0.288341					Z-score	0.336415	1.08503					Z-score	0.484203	0.430073
	0.4	0	Sctransform	*	*			0.4	0	Sctransform	0.674087	2.70662			0.4	0	Sctransform	0.673527	6.224			0.4	0	Sctransform	0.221538	31.1241			0.4	0	Sctransform	0.786806	8.41808			0.4	0	Sctransform	0.472405	24.5562			0.4	0	Sctransform	0.568102	9.76025
			Log	0.869771	7.82765					Log	0.674087	2.70662					Log	0.583013	5.09247					Log	0.221069	32.3063					Log	0.789481	6.06549					Log	0.510983	19.8162					Log	0.557048	8.41623
			No	0.782903	12.5993					No	0.594853	3.38869					No	0.841327	3.84352					No	0.220525	14.9875					No	0.52634	13.6888					No	0.575339	12.3992					No	0.432165	14.4526
			Z-score	0.955638	0					Z-score	0.895462	0					Z-score	0.695165	7.99458					Z-score	0.594608	0.240779					Z-score	0.572576	10.783					Z-score	0.336415	20.9453					Z-score	0.484203	9.90738
		0.1	Sctransform	*	*				0.1	Sctransform	0.674087	1.55075				0.1	Sctransform	0.673527	3.56445				0.1	Sctransform	0.221538	23.948				0.1	Sctransform	0.786806	8.47317				0.1	Sctransform	0.472405	19.2847				0.1	Sctransform	0.568102	7.43845
			Log	0.869771	5.36102					Log	0.674087	1.55075					Log	0.583013	3.37406					Log	0.221069	25.7859					Log	0.789481	7.58256					Log	0.510983	17.1449					Log	0.557048	6.30096
			No	0.782903	8.06265					No	0.594853	2.48163					No	0.841327	2.14961					No	0.220525	11.3934					No	0.52634	9.98854					No	0.575339	9.43066					No	0.432165	9.73533
			Z-score	0.955638	0					Z-score	0.895462	0					Z-score	0.695165	5.75504					Z-score	0.594608	0.166705					Z-score	0.572576	7.52224					Z-score	0.336415	15.2877					Z-score	0.484203	8.04246
		0.2	Sctransform	*	*				0.2	Sctransform	0.674087	1.03224				0.2	Sctransform	0.673527	2.79344				0.2	Sctransform	0.221538	18.4621				0.2	Sctransform	0.786806	6.26989				0.2	Sctransform	0.472405	18.3501				0.2	Sctransform	0.568102	6.74596
			Log	0.869771	2.91286					Log	0.674087	1.03224					Log	0.583013	2.00128					Log	0.221069	19.2261					Log	0.789481	5.28029					Log	0.510983	15.7767					Log	0.557048	5.46873
			No	0.782903	5.90582					No	0.594853	1.76825					No	0.841327	1.00805					No	0.220525	8.53548					No	0.52634	8.03694					No	0.575339	6.28884					No	0.432165	8.02165
			Z-score	0.955638	0					Z-score	0.895462	0					Z-score	0.695165	3.37671					Z-score	0.594608	0.0936116					Z-score	0.572576	5.49268					Z-score	0.336415	10.7242					Z-score	0.484203	6.68653
		0.3	Sctransform	*	*				0.3	Sctransform	0.674087	0.54612				0.3	Sctransform	0.673527	1.40825				0.3	Sctransform	0.221538	12.8458				0.3	Sctransform	0.786806	3.60874				0.3	Sctransform	0.472405	14.6095				0.3	Sctransform	0.568102	4.9323
			Log	0.869771	1.81792					Log	0.674087	0.54612					Log	0.583013	1.07142					Log	0.221069	13.7223					Log	0.789481	3.28966					Log	0.510983	13.8659					Log	0.557048	3.80577
			No	0.782903	3.84298					No	0.594853	1.13415					No	0.841327	0.48983					No	0.220525	6.02167					No	0.52634	6.29509					No	0.575339	4.02151					No	0.432165	6.68119
			Z-score	0.955638	0					Z-score	0.895462	0					Z-score	0.695165	1.64543					Z-score	0.594608	0.0423454					Z-score	0.572576	4.1857					Z-score	0.336415	7.68019					Z-score	0.484203	4.8568
		0.4	Sctransform	*	*				0.4	Sctransform	0.674087	0.28687				0.4	Sctransform	0.673527	1.45892				0.4	Sctransform	0.221538	8.22871				0.4	Sctransform	0.786806	1.98381				0.4	Sctransform	0.472405	11.3412				0.4	Sctransform	0.568102	3.07642
			Log	0.869771	1.39017					Log	0.674087	0.28687					Log	0.583013	0.601639					Log	0.221069	9.21822					Log	0.789481	1.84654					Log	0.510983	10.5453					Log	0.557048	2.53336
			No	0.782903	2.08186					No	0.594853	0.62531					No	0.841327	0.261945					No	0.220525	3.97115					No	0.52634	4.65244					No	0.575339	2.7902					No	0.432165	4.8631
			Z-score	0.955638	0					Z-score	0.895462	0					Z-score	0.695165	0.755214					Z-score	0.594608	0.0632122					Z-score	0.572576	2.76963					Z-score	0.336415	5.73102					Z-score	0.484203	3.33553
		0.5	Sctransform	*	*				0.5	Sctransform	0.674087	0.25715				0.5	Sctransform	0.673527	0.98648				0.5	Sctransform	0.221538	4.82938				0.5	Sctransform	0.786806	0.98779				0.5	Sctransform	0.472405	8.30277				0.5	Sctransform	0.568102	2.06343
			Log	0.869771	1.20885					Log	0.674087	0.25715					Log	0.583013	0.37449					Log	0.221069	5.65643					Log	0.789481	1.24342					Log	0.510983	7.82459					Log	0.557048	1.64025
			No	0.782903	1.99621					No	0.594853	0.53133					No	0.841327	0.0639226					No	0.220525	3.09554					No	0.52634	3.31181					No	0.575339	2.01644					No	0.432165	3.27661
			Z-score	0.955638	0					Z-score	0.895462	0					Z-score	0.695165	0.386662					Z-score	0.594608	0.0428986					Z-score	0.572576	1.71565					Z-score	0.336415	4.34498					Z-score	0.484203	2.19689
		0.6	Sctransform	*	*				0.6	Sctransform	0.674087	0.21937				0.6	Sctransform	0.673527	0.44324				0.6	Sctransform	0.221538	2.46828				0.6	Sctransform	0.786806	0.59674				0.6	Sctransform	0.472405	5.9431				0.6	Sctransform	0.568102	1.08342
			Log	0.869771	1.32973					Log	0.674087	0.21937					Log	0.583013	0.213033					Log	0.221069	2.8778					Log	0.789481	0.718447					Log	0.510983	5.41757					Log	0.557048	0.872878
			No	0.782903	0.950834					No	0.594853	0.27483					No	0.841327	0.0035274					No	0.220525	2.06545					No	0.52634	1.92183					No	0.575339	1.47344					No	0.432165	2.02719
			Z-score	0.955638	0					Z-score	0.895462	0					Z-score	0.695165	0.230294					Z-score	0.594608	0.0231916					Z-score	0.572576	1.18148					Z-score	0.336415	3.20045					Z-score	0.484203	1.32041
		0.7	Sctransform	*	*				0.7	Sctransform	0.674087	0.12963				0.7	Sctransform	0.673527	0.09959				0.7	Sctransform	0.221538	1.04475				0.7	Sctransform	0.786806	0.28751				0.7	Sctransform	0.472405	3.88703				0.7	Sctransform	0.568102	0.54581
			Log	0.869771	0.24177					Log	0.674087	0.12963					Log	0.583013	0.151846					Log	0.221069	1.63467					Log	0.789481	0.205287					Log	0.510983	3.54006					Log	0.557048	0.428788
			No	0.782903	0.726244					No	0.594853	0					No	0.841327	0					No	0.220525	1.23005					No	0.52634	0.984629					No	0.575339	0.966074					No	0.432165	1.09402
			Z-score	0.955638	0					Z-score	0.895462	0					Z-score	0.695165	0.1268					Z-score	0.594608	0.0179756					Z-score	0.572576	0.58849					Z-score	0.336415	2.03244					Z-score	0.484203	0.69757
	0.5	0	Sctransform	*	*			0.5	0	Sctransform	0.674087	3.8666			0.5	0	Sctransform	0.673527	10.1589			0.5	0	Sctransform	0.221538	40.8956			0.5	0	Sctransform	0.786806	10.2969			0.5	0	Sctransform	0.472405	33.9594			0.5	0	Sctransform	0.568102	13.3703
			Log	0.869771	10.8255					Log	0.674087	3.8666					Log	0.583013	8.55462					Log	0.221069	45.8521					Log	0.789481	9.56792					Log	0.510983	27.7687					Log	0.557048	11.7586
			No	0.782903	18.53					No	0.594853	4.79493					No	0.841327	7.33316					No	0.220525	26.7449					No	0.52634	22.3418					No	0.575339	20.4957					No	0.432165	20.9841
			Z-score	0.955638	0.85014					Z-score	0.895462	0.170799					Z-score	0.695165	12.2543					Z-score	0.594608	2.61982					Z-score	0.572576	17.1081					Z-score	0.336415	32.0859					Z-score	0.484203	15.4478
		0.1	Sctransform	*	*				0.1	Sctransform	0.674087	2.21536				0.1	Sctransform	0.673527	5.81793				0.1	Sctransform	0.221538	31.4666				0.1	Sctransform	0.786806	10.3643				0.1	Sctransform	0.472405	26.6694				0.1	Sctransform	0.568102	10.1897
			Log	0.869771	7.41418					Log	0.674087	2.21536					Log	0.583013	5.71921					Log	0.221069	36.6024					Log	0.789481	11.9934					Log	0.510983	24.0161					Log	0.557048	8.80779
			No	0.782903	11.8508					No	0.594853	3.51146					No	0.841327	4.10296					No	0.220525	20.3248					No	0.52634	16.2958					No	0.575339	15.553					No	0.432165	14.1349
			Z-score	0.955638	0.35912					Z-score	0.895462	0.100672					Z-score	0.695165	8.81864					Z-score	0.594608	1.80567					Z-score	0.572576	11.9351					Z-score	0.336415	23.4194					Z-score	0.484203	12.5376
		0.2	Sctransform	*	*				0.2	Sctransform	0.674087	1.47462				0.2	Sctransform	0.673527	4.55948				0.2	Sctransform	0.221538	24.2583				0.2	Sctransform	0.786806	7.66923				0.2	Sctransform	0.472405	25.3769				0.2	Sctransform	0.568102	9.2411
			Log	0.869771	4.02842					Log	0.674087	1.47462					Log	0.583013	3.37336					Log	0.221069	27.2668					Log	0.789481	8.35154					Log	0.510983	22.1021					Log	0.557048	7.64825
			No	0.782903	8.7112					No	0.594853	2.50205					No	0.841327	1.92462					No	0.220525	15.2257					No	0.52634	13.108					No	0.575339	10.39					No	0.432165	11.6467
			Z-score	0.955638	0.18472					Z-score	0.895462	0.0760804					Z-score	0.695165	5.19259					Z-score	0.594608	1.00278					Z-score	0.572576	8.70071					Z-score	0.336415	16.4316					Z-score	0.484203	10.4207
		0.3	Sctransform	*	*				0.3	Sctransform	0.674087	0.78018				0.3	Sctransform	0.673527	2.29855				0.3	Sctransform	0.221538	16.8788				0.3	Sctransform	0.786806	4.41416				0.3	Sctransform	0.472405	20.2039				0.3	Sctransform	0.568102	6.75662
			Log	0.869771	2.51415					Log	0.674087	0.78018					Log	0.583013	1.8149					Log	0.221069	19.4809					Log	0.789481	5.19913					Log	0.510983	19.4346					Log	0.557048	5.32512
			No	0.782903	5.73338					No	0.594853	1.6048					No	0.841327	0.932254					No	0.220525	10.7663					No	0.52634	10.2639					No	0.575339	6.6636					No	0.432165	9.70272
			Z-score	0.955638	0.07716					Z-score	0.895462	0.0543224					Z-score	0.695165	2.53113					Z-score	0.594608	0.460388					Z-score	0.572576	6.61483					Z-score	0.336415	11.7693					Z-score	0.484203	7.56514
		0.4	Sctransform	*	*				0.4	Sctransform	0.674087	0.40981				0.4	Sctransform	0.673527	2.38126				0.4	Sctransform	0.221538	10.8121				0.4	Sctransform	0.786806	2.42657				0.4	Sctransform	0.472405	15.684				0.4	Sctransform	0.568102	4.21431
			Log	0.869771	1.92258					Log	0.674087	0.40981					Log	0.583013	1.02844					Log	0.221069	13.1126					Log	0.789481	2.90801					Log	0.510983	14.7774					Log	0.557048	3.54131
			No	0.782903	3.11746					No	0.594853	0.8848					No	0.841327	0.497413					No	0.220525	7.10704					No	0.52634	7.57956					No	0.575339	4.62269					No	0.432165	7.06254
			Z-score	0.955638	0					Z-score	0.895462	0.0380248					Z-score	0.695165	1.1619					Z-score	0.594608	0.704831					Z-score	0.572576	4.39476					Z-score	0.336415	8.78596					Z-score	0.484203	5.19355
		0.5	Sctransform	*	*				0.5	Sctransform	0.674087	0.36736				0.5	Sctransform	0.673527	1.61014				0.5	Sctransform	0.221538	6.34558				0.5	Sctransform	0.786806	1.20825				0.5	Sctransform	0.472405	11.4821				0.5	Sctransform	0.568102	2.82664
			Log	0.869771	1.67181					Log	0.674087	0.36736					Log	0.583013	0.637558					Log	0.221069	8.05416					Log	0.789481	1.97157					Log	0.510983	10.9657					Log	0.557048	2.29174
			No	0.782903	2.91356					No	0.594853	0.75182					No	0.841327	0.118824					No	0.220525	5.55061					No	0.52634	5.39277					No	0.575339	3.33199					No	0.432165	4.75887
			Z-score	0.955638	0					Z-score	0.895462	0.0217272					Z-score	0.695165	0.590252					Z-score	0.594608	0.494671					Z-score	0.572576	2.72111					Z-score	0.336415	6.66251					Z-score	0.484203	3.42019
		0.6	Sctransform	*	*				0.6	Sctransform	0.674087	0.31339				0.6	Sctransform	0.673527	0.72346				0.6	Sctransform	0.221538	3.2432				0.6	Sctransform	0.786806	0.72992				0.6	Sctransform	0.472405	8.21888				0.6	Sctransform	0.568102	1.48414
			Log	0.869771	1.83899					Log	0.674087	0.31339					Log	0.583013	0.353811					Log	0.221069	4.09251					Log	0.789481	1.13827					Log	0.510983	7.59431					Log	0.557048	1.21999
			No	0.782903	1.40552					No	0.594853	0.38887					No	0.841327	0.0058202					No	0.220525	3.68253					No	0.52634	3.12748					No	0.575339	2.42308					No	0.432165	2.944
			Z-score	0.955638	0					Z-score	0.895462	0.005434					Z-score	0.695165	0.347973					Z-score	0.594608	0.21651					Z-score	0.572576	1.87738					Z-score	0.336415	4.90246					Z-score	0.484203	2.05737
		0.7	Sctransform	*	*				0.7	Sctransform	0.674087	0.18519				0.7	Sctransform	0.673527	0.16256				0.7	Sctransform	0.221538	1.37276				0.7	Sctransform	0.786806	0.35168				0.7	Sctransform	0.472405	5.37548				0.7	Sctransform	0.568102	0.74769
			Log	0.869771	0.33436					Log	0.674087	0.18519					Log	0.583013	0.255188					Log	0.221069	2.36489					Log	0.789481	0.329192					Log	0.510983	4.96536					Log	0.557048	0.598769
			No	0.782903	1.07896					No	0.594853	0					No	0.841327	0					No	0.220525	2.18746					No	0.52634	1.61493					No	0.575339	1.5888					No	0.432165	1.58803
			Z-score	0.955638	0					Z-score	0.895462	0					Z-score	0.695165	0.194335					Z-score	0.594608	0.148719					Z-score	0.572576	0.931691					Z-score	0.336415	3.11501					Z-score	0.484203	1.08741
	0.6	0	Sctransform	*	*			0.6	0	Sctransform	0.674087	5.02658			0.6	0	Sctransform	0.673527	14.8157			0.6	0	Sctransform	0.221538	53.9242			0.6	0	Sctransform	0.786806	12.8401			0.6	0	Sctransform	0.472405	43.9549			0.6	0	Sctransform	0.568102	17.8005
			Log	0.869771	13.8233					Log	0.674087	5.02658					Log	0.583013	11.0714					Log	0.221069	64.0967					Log	0.789481	9.61155					Log	0.510983	35.6453					Log	0.557048	16.1984
			No	0.782903	26.9589					No	0.594853	8.86016					No	0.841327	9.49253					No	0.220525	36.0635					No	0.52634	29.8502					No	0.575339	30.346					No	0.432165	27.3922
			Z-score	0.955638	1.2984					Z-score	0.895462	1.33486					Z-score	0.695165	16.5428					Z-score	0.594608	6.15201					Z-score	0.572576	23.556					Z-score	0.336415	42.3353					Z-score	0.484203	19.8762
		0.1	Sctransform	*	*				0.1	Sctransform	0.674087	2.87997				0.1	Sctransform	0.673527	8.48486				0.1	Sctransform	0.221538	41.4914				0.1	Sctransform	0.786806	12.9241				0.1	Sctransform	0.472405	34.5192				0.1	Sctransform	0.568102	13.566
			Log	0.869771	9.46734					Log	0.674087	2.87997					Log	0.583013	7.42314					Log	0.221069	51.1889					Log	0.789481	12.0546					Log	0.510983	30.8253					Log	0.557048	12.1241
			No	0.782903	17.2314					No	0.594853	6.48855					No	0.841327	5.31177					No	0.220525	27.3744					No	0.52634	21.7766					No	0.575339	23.0129					No	0.432165	18.451
			Z-score	0.955638	0.54848					Z-score	0.895462	0.786586					Z-score	0.695165	11.8998					Z-score	0.594608	4.23535					Z-score	0.572576	16.4303					Z-score	0.336415	30.9021					Z-score	0.484203	16.1374
		0.2	Sctransform	*	*				0.2	Sctransform	0.674087	1.91701				0.2	Sctransform	0.673527	6.64954				0.2	Sctransform	0.221538	31.9866				0.2	Sctransform	0.786806	9.56346				0.2	Sctransform	0.472405	32.8462				0.2	Sctransform	0.568102	12.3031
			Log	0.869771	5.14398					Log	0.674087	1.91701					Log	0.583013	4.37268					Log	0.221069	38.1502					Log	0.789481	8.38706					Log	0.510983	28.3831					Log	0.557048	10.5237
			No	0.782903	12.7103					No	0.594853	4.62333					No	0.841327	2.4819					No	0.220525	20.4815					No	0.52634	17.5081					No	0.575339	15.3838					No	0.432165	15.2033
			Z-score	0.955638	0.28211					Z-score	0.895462	0.594693					Z-score	0.695165	6.99902					Z-score	0.594608	2.34517					Z-score	0.572576	11.9741					Z-score	0.336415	21.6818					Z-score	0.484203	13.4127
		0.3	Sctransform	*	*				0.3	Sctransform	0.674087	1.01423				0.3	Sctransform	0.673527	3.35221				0.3	Sctransform	0.221538	22.2561				0.3	Sctransform	0.786806	5.50442				0.3	Sctransform	0.472405	26.1506				0.3	Sctransform	0.568102	8.99538
			Log	0.869771	3.21037					Log	0.674087	1.01423					Log	0.583013	2.35421					Log	0.221069	27.269					Log	0.789481	5.22214					Log	0.510983	24.9742					Log	0.557048	7.32723
			No	0.782903	8.45858					No	0.594853	2.96537					No	0.841327	1.19897					No	0.220525	14.4439					No	0.52634	13.7196					No	0.575339	9.88127					No	0.432165	12.6666
			Z-score	0.955638	0.11785					Z-score	0.895462	0.424692					Z-score	0.695165	3.41673					Z-score	0.594608	1.07242					Z-score	0.572576	9.09688					Z-score	0.336415	15.5273					Z-score	0.484203	9.73659
		0.4	Sctransform	*	*				0.4	Sctransform	0.674087	0.53275				0.4	Sctransform	0.673527	3.47283				0.4	Sctransform	0.221538	14.2567				0.4	Sctransform	0.786806	3.02591				0.4	Sctransform	0.472405	20.3004				0.4	Sctransform	0.568102	5.61069
			Log	0.869771	2.45499					Log	0.674087	0.53275					Log	0.583013	1.3381					Log	0.221069	18.3389					Log	0.789481	2.92237					Log	0.510983	18.9875					Log	0.557048	4.87521
			No	0.782903	4.61558					No	0.594853	1.63495					No	0.841327	0.637872					No	0.220525	9.54721					No	0.52634	10.1325					No	0.575339	6.86316					No	0.432165	9.22064
			Z-score	0.955638	0					Z-score	0.895462	0.297285					Z-score	0.695165	1.57082					Z-score	0.594608	1.67851					Z-score	0.572576	6.04927					Z-score	0.336415	11.593					Z-score	0.484203	6.68277
		0.5	Sctransform	*	*				0.5	Sctransform	0.674087	0.47757				0.5	Sctransform	0.673527	2.34823				0.5	Sctransform	0.221538	8.36718				0.5	Sctransform	0.786806	1.50668				0.5	Sctransform	0.472405	14.8617				0.5	Sctransform	0.568102	3.76323
			Log	0.869771	2.13477					Log	0.674087	0.47757					Log	0.583013	0.835666					Log	0.221069	11.2566					Log	0.789481	1.97904					Log	0.510983	14.0882					Log	0.557048	3.15531
			No	0.782903	4.20681					No	0.594853	1.38923					No	0.841327	0.153275					No	0.220525	7.52555					No	0.52634	7.20036					No	0.575339	4.94272					No	0.432165	6.21341
			Z-score	0.955638	0					Z-score	0.895462	0.169877					Z-score	0.695165	0.799004					Z-score	0.594608	1.15915					Z-score	0.572576	3.73991					Z-score	0.336415	8.79919					Z-score	0.484203	4.40037
		0.6	Sctransform	*	*				0.6	Sctransform	0.674087	0.40741				0.6	Sctransform	0.673527	1.05509				0.6	Sctransform	0.221538	4.27644				0.6	Sctransform	0.786806	0.9102				0.6	Sctransform	0.472405	10.638				0.6	Sctransform	0.568102	1.97591
			Log	0.869771	2.34825					Log	0.674087	0.40741					Log	0.583013	0.469442					Log	0.221069	5.72137					Log	0.789481	1.12491					Log	0.510983	9.76104					Log	0.557048	1.68026
			No	0.782903	2.05509					No	0.594853	0.71857					No	0.841327	0.0069086					No	0.220525	4.95739					No	0.52634	4.17227					No	0.575339	3.59788					No	0.432165	3.84303
			Z-score	0.955638	0					Z-score	0.895462	0.0424696					Z-score	0.695165	0.472294					Z-score	0.594608	0.519075					Z-score	0.572576	2.57951					Z-score	0.336415	6.47313					Z-score	0.484203	2.64754
		0.7	Sctransform	*	*				0.7	Sctransform	0.674087	0.24074				0.7	Sctransform	0.673527	0.23708				0.7	Sctransform	0.221538	1.8101				0.7	Sctransform	0.786806	0.43854				0.7	Sctransform	0.472405	6.95768				0.7	Sctransform	0.568102	0.99544
			Log	0.869771	0.42695					Log	0.674087	0.24074					Log	0.583013	0.333194					Log	0.221069	3.30674					Log	0.789481	0.327576					Log	0.510983	6.37963					Log	0.557048	0.82356
			No	0.782903	1.58539					No	0.594853	0					No	0.841327	0					No	0.220525	2.9345					No	0.52634	2.16612					No	0.575339	2.35422					No	0.432165	2.07273
			Z-score	0.955638	0					Z-score	0.895462	0					Z-score	0.695165	0.261682					Z-score	0.594608	0.344989					Z-score	0.572576	1.2816					Z-score	0.336415	4.11151					Z-score	0.484203	1.3995
	0.7	0	Sctransform	*	*			0.7	0	Sctransform	0.674087	6.18656			0.7	0	Sctransform	0.673527	17.2889			0.7	0	Sctransform	0.221538	75.6904			0.7	0	Sctransform	0.786806	16.7194			0.7	0	Sctransform	0.472405	53.074			0.7	0	Sctransform	0.568102	23.3875
			Log	0.869771	19.4858					Log	0.674087	6.18656					Log	0.583013	15.0817					Log	0.221069	78.2924					Log	0.789481	13.3774					Log	0.510983	45.2223					Log	0.557048	22.1229
			No	0.782903	32.7111					No	0.594853	17.9109					No	0.841327	13.8089					No	0.220525	54.3401					No	0.52634	39.7565					No	0.575339	45.8024					No	0.432165	36.1339
			Z-score	0.955638	2.67795					Z-score	0.895462	2.49892					Z-score	0.695165	21.5117					Z-score	0.594608	16.0288					Z-score	0.572576	35.861					Z-score	0.336415	60.5642					Z-score	0.484203	25.996
		0.1	Sctransform	*	*				0.1	Sctransform	0.674087	3.54458				0.1	Sctransform	0.673527	9.90127				0.1	Sctransform	0.221538	58.2391				0.1	Sctransform	0.786806	16.8288				0.1	Sctransform	0.472405	41.6806				0.1	Sctransform	0.568102	17.824
			Log	0.869771	13.3455					Log	0.674087	3.54458					Log	0.583013	10.1298					Log	0.221069	62.5208					Log	0.789481	16.8342					Log	0.510983	39.1103					Log	0.557048	16.5552
			No	0.782903	20.9228					No	0.594853	13.1167					No	0.841327	7.70175					No	0.220525	41.2767					No	0.52634	29.0036					No	0.575339	34.7402					No	0.432165	24.3359
			Z-score	0.955638	1.13124					Z-score	0.895462	1.4725					Z-score	0.695165	15.4675					Z-score	0.594608	11.0362					Z-score	0.572576	25.0186					Z-score	0.336415	44.2196					Z-score	0.484203	21.105
		0.2	Sctransform	*	*				0.2	Sctransform	0.674087	2.3594				0.2	Sctransform	0.673527	7.75956				0.2	Sctransform	0.221538	44.8978				0.2	Sctransform	0.786806	12.4528				0.2	Sctransform	0.472405	39.6606				0.2	Sctransform	0.568102	16.1647
			Log	0.869771	7.25116					Log	0.674087	2.3594					Log	0.583013	5.96391					Log	0.221069	46.6495					Log	0.789481	11.7301					Log	0.510983	35.9945					Log	0.557048	14.3685
			No	0.782903	15.3691					No	0.594853	9.34611					No	0.841327	3.60395					No	0.220525	30.8951					No	0.52634	23.3184					No	0.575339	23.2172					No	0.432165	20.0522
			Z-score	0.955638	0.58186					Z-score	0.895462	1.11331					Z-score	0.695165	9.10456					Z-score	0.594608	6.11295					Z-score	0.572576	18.2321					Z-score	0.336415	31.0295					Z-score	0.484203	17.5472
		0.3	Sctransform	*	*				0.3	Sctransform	0.674087	1.24829				0.3	Sctransform	0.673527	3.9118				0.3	Sctransform	0.221538	31.2397				0.3	Sctransform	0.786806	7.16743				0.3	Sctransform	0.472405	31.5759				0.3	Sctransform	0.568102	11.8188
			Log	0.869771	4.52546					Log	0.674087	1.24829					Log	0.583013	3.20897					Log	0.221069	33.3309					Log	0.789481	7.29222					Log	0.510983	31.6543					Log	0.557048	10.0015
			No	0.782903	10.0928					No	0.594853	5.99454					No	0.841327	1.7424					No	0.220525	21.7927					No	0.52634	18.2773					No	0.575339	14.9013					No	0.432165	16.7065
			Z-score	0.955638	0.24306					Z-score	0.895462	0.795062					Z-score	0.695165	4.44004					Z-score	0.594608	2.77618					Z-score	0.572576	13.8499					Z-score	0.336415	22.213					Z-score	0.484203	12.7383
		0.4	Sctransform	*	*				0.4	Sctransform	0.674087	0.65569				0.4	Sctransform	0.673527	4.05256				0.4	Sctransform	0.221538	20.0113				0.4	Sctransform	0.786806	3.94011				0.4	Sctransform	0.472405	24.5119				0.4	Sctransform	0.568102	7.37173
			Log	0.869771	3.46065					Log	0.674087	0.65569					Log	0.583013	1.82688					Log	0.221069	22.3598					Log	0.789481	4.07282					Log	0.510983	24.0687					Log	0.557048	6.65551
			No	0.782903	5.4839					No	0.594853	3.30508					No	0.841327	0.921835					No	0.220525	14.4136					No	0.52634	13.4963					No	0.575339	10.3503					No	0.432165	12.1613
			Z-score	0.955638	0					Z-score	0.895462	0.556545					Z-score	0.695165	2.04679					Z-score	0.594608	4.35779					Z-score	0.572576	9.21086					Z-score	0.336415	16.5739					Z-score	0.484203	8.74235
		0.5	Sctransform	*	*				0.5	Sctransform	0.674087	0.58777				0.5	Sctransform	0.673527	2.74023				0.5	Sctransform	0.221538	11.7445				0.5	Sctransform	0.786806	1.96188				0.5	Sctransform	0.472405	17.945				0.5	Sctransform	0.568102	4.94439
			Log	0.869771	3.00926					Log	0.674087	0.58777					Log	0.583013	1.13646					Log	0.221069	13.7216					Log	0.789481	2.77419					Log	0.510983	17.8649					Log	0.557048	4.30921
			No	0.782903	5.15109					No	0.594853	2.80834					No	0.841327	0.219105					No	0.220525	11.34					No	0.52634	9.59203					No	0.575339	7.45351					No	0.432165	8.19576
			Z-score	0.955638	0					Z-score	0.895462	0.318027					Z-score	0.695165	1.04124					Z-score	0.594608	3.03831					Z-score	0.572576	5.69464					Z-score	0.336415	12.5793					Z-score	0.484203	5.75527
		0.6	Sctransform	*	*				0.6	Sctransform	0.674087	0.50142				0.6	Sctransform	0.673527	1.23122				0.6	Sctransform	0.221538	6.00259				0.6	Sctransform	0.786806	1.1852				0.6	Sctransform	0.472405	12.845				0.6	Sctransform	0.568102	2.59608
			Log	0.869771	3.31019					Log	0.674087	0.50142					Log	0.583013	0.636644					Log	0.221069	6.97161					Log	0.789481	1.5833					Log	0.510983	12.3755					Log	0.557048	2.29599
			No	0.782903	2.47869					No	0.594853	1.45259					No	0.841327	0.0099914					No	0.220525	7.46702					No	0.52634	5.55576					No	0.575339	5.43537					No	0.432165	5.06997
			Z-score	0.955638	0					Z-score	0.895462	0.079504					Z-score	0.695165	0.62096					Z-score	0.594608	1.33096					Z-score	0.572576	3.92955					Z-score	0.336415	9.25097					Z-score	0.484203	3.4623
		0.7	Sctransform	*	*				0.7	Sctransform	0.674087	0.2963				0.7	Sctransform	0.673527	0.27665				0.7	Sctransform	0.221538	2.54073				0.7	Sctransform	0.786806	0.57104				0.7	Sctransform	0.472405	8.40115				0.7	Sctransform	0.568102	1.30788
			Log	0.869771	0.60185					Log	0.674087	0.2963					Log	0.583013	0.457602					Log	0.221069	3.96791					Log	0.789481	0.466055					Log	0.510983	8.08975					Log	0.557048	1.12496
			No	0.782903	1.90092					No	0.594853	0					No	0.841327	0					No	0.220525	4.44183					No	0.52634	2.89413					No	0.575339	3.55612					No	0.432165	2.73403
			Z-score	0.955638	0					Z-score	0.895462	0					Z-score	0.695165	0.343385					Z-score	0.594608	0.879729					Z-score	0.572576	1.94932					Z-score	0.336415	5.87069					Z-score	0.484203	1.82857
	0.8	0	Sctransform	*	*			0.8	0	Sctransform	0.674087	7.82986			0.8	0	Sctransform	0.673527	19.9094			0.8	0	Sctransform	0.221538	97.5221			0.8	0	Sctransform	0.786806	22.2804			0.8	0	Sctransform	0.472405	60.816			0.8	0	Sctransform	0.568102	27.781
			Log	0.869771	10.0377					Log	0.674087	7.82986					Log	0.583013	18.3665					Log	0.221069	99.1348					Log	0.789481	17.2153					Log	0.510983	53.2805					Log	0.557048	27.3678
			No	0.782903	24.9334					No	0.594853	25.1349					No	0.841327	19.8337					No	0.220525	79.2488					No	0.52634	52.7945					No	0.575339	60.3385					No	0.432165	44.8891
			Z-score	0.955638	1.42437					Z-score	0.895462	4.66505					Z-score	0.695165	26.5736					Z-score	0.594608	24.5026					Z-score	0.572576	47.9797					Z-score	0.336415	78.7564					Z-score	0.484203	32.0274
		0.1	Sctransform	*	*				0.1	Sctransform	0.674087	4.48611				0.1	Sctransform	0.673527	11.402				0.1	Sctransform	0.221538	75.0372				0.1	Sctransform	0.786806	22.4262				0.1	Sctransform	0.472405	47.7607				0.1	Sctransform	0.568102	21.1723
			Log	0.869771	5.45386					Log	0.674087	4.48611					Log	0.583013	12.3435					Log	0.221069	79.1431					Log	0.789481	21.6724					Log	0.510983	46.09					Log	0.557048	20.4814
			No	0.782903	18.3257					No	0.594853	18.407					No	0.841327	11.0678					No	0.220525	60.2226					No	0.52634	38.5179					No	0.575339	45.7762					No	0.432165	30.2315
			Z-score	0.955638	0.73263					Z-score	0.895462	2.74887					Z-score	0.695165	19.0695					Z-score	0.594608	16.9085					Z-score	0.572576	33.4702					Z-score	0.336415	57.5123					Z-score	0.484203	26.0019
		0.2	Sctransform	*	*				0.2	Sctransform	0.674087	2.98611				0.2	Sctransform	0.673527	8.9357				0.2	Sctransform	0.221538	57.8478				0.2	Sctransform	0.786806	16.5947				0.2	Sctransform	0.472405	45.446				0.2	Sctransform	0.568102	19.2013
			Log	0.869771	3.40377					Log	0.674087	2.98611					Log	0.583013	7.25438					Log	0.221069	59.0837					Log	0.789481	15.1041					Log	0.510983	42.4102					Log	0.557048	17.7729
			No	0.782903	12.0567					No	0.594853	13.1157					No	0.841327	5.18147					No	0.220525	45.1197					No	0.52634	30.9662					No	0.575339	30.5788					No	0.432165	24.9105
			Z-score	0.955638	0.30604					Z-score	0.895462	2.07836					Z-score	0.695165	11.233					Z-score	0.594608	9.41751					Z-score	0.572576	24.3832					Z-score	0.336415	40.3629					Z-score	0.484203	21.6196
		0.3	Sctransform	*	*				0.3	Sctransform	0.674087	1.57986				0.3	Sctransform	0.673527	4.50472				0.3	Sctransform	0.221538	40.2502				0.3	Sctransform	0.786806	9.55139				0.3	Sctransform	0.472405	36.182				0.3	Sctransform	0.568102	14.039
			Log	0.869771	2.60288					Log	0.674087	1.57986					Log	0.583013	3.90756					Log	0.221069	42.2056					Log	0.789481	9.38732					Log	0.510983	37.299					Log	0.557048	12.3695
			No	0.782903	6.55486					No	0.594853	8.41231					No	0.841327	2.50636					No	0.220525	31.8464					No	0.52634	24.2749					No	0.575339	19.6164					No	0.432165	20.7542
			Z-score	0.955638	0					Z-score	0.895462	1.48426					Z-score	0.695165	5.47849					Z-score	0.594608	4.18675					Z-score	0.572576	18.5197					Z-score	0.336415	28.8903					Z-score	0.484203	15.694
		0.4	Sctransform	*	*				0.4	Sctransform	0.674087	0.82986				0.4	Sctransform	0.673527	4.66681				0.4	Sctransform	0.221538	25.7833				0.4	Sctransform	0.786806	5.25064				0.4	Sctransform	0.472405	28.0876				0.4	Sctransform	0.568102	8.75655
			Log	0.869771	2.26337					Log	0.674087	0.82986					Log	0.583013	2.23121					Log	0.221069	28.2653					Log	0.789481	5.24689					Log	0.510983	28.3727					Log	0.557048	8.23297
			No	0.782903	6.13143					No	0.594853	4.63811					No	0.841327	1.32412					No	0.220525	21.0496					No	0.52634	17.9249					No	0.575339	13.6251					No	0.432165	15.1078
			Z-score	0.955638	0					Z-score	0.895462	1.03898					Z-score	0.695165	2.51617					Z-score	0.594608	6.66228					Z-score	0.572576	12.3241					Z-score	0.336415	21.5495					Z-score	0.484203	10.7681
		0.5	Sctransform	*	*				0.5	Sctransform	0.674087	0.7439				0.5	Sctransform	0.673527	3.15557				0.5	Sctransform	0.221538	15.1321				0.5	Sctransform	0.786806	2.61442				0.5	Sctransform	0.472405	20.5627				0.5	Sctransform	0.568102	5.87323
			Log	0.869771	2.48971					Log	0.674087	0.7439					Log	0.583013	1.38802					Log	0.221069	17.3358					Log	0.789481	3.568					Log	0.510983	21.0766					Log	0.557048	5.33098
			No	0.782903	2.95656					No	0.594853	3.94103					No	0.841327	0.315584					No	0.220525	16.5088					No	0.52634	12.7359					No	0.575339	9.80578					No	0.432165	10.1821
			Z-score	0.955638	0					Z-score	0.895462	0.593707					Z-score	0.695165	1.2789					Z-score	0.594608	4.66512					Z-score	0.572576	7.62341					Z-score	0.336415	16.3481					Z-score	0.484203	7.08761
		0.6	Sctransform	*	*				0.6	Sctransform	0.674087	0.63462				0.6	Sctransform	0.673527	1.41784				0.6	Sctransform	0.221538	7.73394				0.6	Sctransform	0.786806	1.57941				0.6	Sctransform	0.472405	14.7187				0.6	Sctransform	0.568102	3.08377
			Log	0.869771	0.45267					Log	0.674087	0.63462					Log	0.583013	0.786681					Log	0.221069	8.80188					Log	0.789481	2.04083					Log	0.510983	14.605					Log	0.557048	2.84049
			No	0.782903	2.26925					No	0.594853	2.03846					No	0.841327	0.014345					No	0.220525	10.9047					No	0.52634	7.37526					No	0.575339	7.1566					No	0.432165	6.29913
			Z-score	0.955638	0					Z-score	0.895462	0.148424					Z-score	0.695165	0.756057					Z-score	0.594608	2.03042					Z-score	0.572576	5.2624					Z-score	0.336415	12.0186					Z-score	0.484203	4.26445
		0.7	Sctransform	*	*				0.7	Sctransform	0.674087	0.375				0.7	Sctransform	0.673527	0.31859				0.7	Sctransform	0.221538	3.27356				0.7	Sctransform	0.786806	0.76097				0.7	Sctransform	0.472405	9.62664				0.7	Sctransform	0.568102	1.55357
			Log	0.869771	14.656					Log	0.674087	0.375					Log	0.583013	0.557601					Log	0.221069	4.99986					Log	0.789481	0.600898					Log	0.510983	9.54429					Log	0.557048	1.39132
			No	0.782903	38.9853					No	0.594853	0					No	0.841327	0					No	0.220525	6.48115					No	0.52634	3.85139					No	0.575339	4.68212					No	0.432165	3.3965
			Z-score	0.955638	3.37187					Z-score	0.895462	0					Z-score	0.695165	0.41895					Z-score	0.594608	1.35917					Z-score	0.572576	2.60922					Z-score	0.336415	7.62555					Z-score	0.484203	2.25301
	0.9	0	Sctransform	*	*			0.9	0	Sctransform	0.674087	10.6097			0.9	0	Sctransform	0.673527	26.4753			0.9	0	Sctransform	0.221538	106.594			0.9	0	Sctransform	0.786806	27.4087			0.9	0	Sctransform	0.472405	68.5925			0.9	0	Sctransform	0.568102	32.3995
			Log	0.869771	21.5019					Log	0.674087	10.6097					Log	0.583013	23.9327					Log	0.221069	114.083					Log	0.789481	21.2272					Log	0.510983	58.5929					Log	0.557048	32.9495
			No	0.782903	50.8299					No	0.594853	31.2864					No	0.841327	26.6981					No	0.220525	76.7587					No	0.52634	67.0905					No	0.575339	73.8683					No	0.432165	54.1076
			Z-score	0.955638	3.75576					Z-score	0.895462	6.63777					Z-score	0.695165	30.7832					Z-score	0.594608	45.3169					Z-score	0.572576	57.1715					Z-score	0.336415	99.6282					Z-score	0.484203	36.8326
		0.1	Sctransform	*	*				0.1	Sctransform	0.674087	6.07882				0.1	Sctransform	0.673527	15.1623				0.1	Sctransform	0.221538	82.0178				0.1	Sctransform	0.786806	27.5881				0.1	Sctransform	0.472405	53.8678				0.1	Sctransform	0.568102	24.6922
			Log	0.869771	14.7263					Log	0.674087	6.07882					Log	0.583013	16.0999					Log	0.221069	91.0451					Log	0.789481	26.7077					Log	0.510983	50.6763					Log	0.557048	24.6569
			No	0.782903	32.511					No	0.594853	22.9119					No	0.841327	14.8812					No	0.220525	58.3255					No	0.52634	48.9495					No	0.575339	56.0447					No	0.432165	36.44
			Z-score	0.955638	1.58654					Z-score	0.895462	3.91127					Z-score	0.695165	22.0802					Z-score	0.594608	31.2173					Z-score	0.572576	39.8708					Z-score	0.336415	72.7566					Z-score	0.484203	29.8985
		0.2	Sctransform	*	*				0.2	Sctransform	0.674087	4.04627				0.2	Sctransform	0.673527	11.8826				0.2	Sctransform	0.221538	63.2293				0.2	Sctransform	0.786806	20.4143				0.2	Sctransform	0.472405	51.2571				0.2	Sctransform	0.568102	22.3934
			Log	0.869771	8.00136					Log	0.674087	4.04627					Log	0.583013	9.47804					Log	0.221069	67.9522					Log	0.789481	18.6083					Log	0.510983	46.616					Log	0.557048	21.3911
			No	0.782903	23.8856					No	0.594853	16.3256					No	0.841327	6.96459					No	0.220525	43.7181					No	0.52634	39.3499					No	0.575339	37.4366					No	0.432165	30.024
			Z-score	0.955638	0.81605					Z-score	0.895462	2.95723					Z-score	0.695165	13.0152					Z-score	0.594608	17.3125					Z-score	0.572576	29.0662					Z-score	0.336415	51.0605					Z-score	0.484203	24.8561
		0.3	Sctransform	*	*				0.3	Sctransform	0.674087	2.14076				0.3	Sctransform	0.673527	5.99032				0.3	Sctransform	0.221538	43.9946				0.3	Sctransform	0.786806	11.7498				0.3	Sctransform	0.472405	40.8086				0.3	Sctransform	0.568102	16.3729
			Log	0.869771	4.99367					Log	0.674087	2.14076					Log	0.583013	5.1031					Log	0.221069	48.5309					Log	0.789481	11.5655					Log	0.510983	40.9924					Log	0.557048	14.8876
			No	0.782903	15.6945					No	0.594853	10.4711					No	0.841327	3.37003					No	0.220525	30.8656					No	0.52634	30.848					No	0.575339	24.0271					No	0.432165	25.0144
			Z-score	0.955638	0.34088					Z-score	0.895462	2.11193					Z-score	0.695165	6.34881					Z-score	0.594608	7.84952					Z-score	0.572576	22.0786					Z-score	0.336415	36.5416					Z-score	0.484203	18.0423
		0.4	Sctransform	*	*				0.4	Sctransform	0.674087	1.12449				0.4	Sctransform	0.673527	6.20587				0.4	Sctransform	0.221538	28.1819				0.4	Sctransform	0.786806	6.45917				0.4	Sctransform	0.472405	31.6791				0.4	Sctransform	0.568102	10.2123
			Log	0.869771	3.81869					Log	0.674087	1.12449					Log	0.583013	2.92178					Log	0.221069	32.5341					Log	0.789481	6.47036					Log	0.510983	31.1844					Log	0.557048	9.90988
			No	0.782903	8.52915					No	0.594853	5.77323					No	0.841327	1.78058					No	0.220525	20.407					No	0.52634	22.7774					No	0.575339	16.6883					No	0.432165	18.2084
			Z-score	0.955638	0					Z-score	0.895462	1.47835					Z-score	0.695165	2.92801					Z-score	0.594608	12.2986					Z-score	0.572576	14.6755					Z-score	0.336415	27.2545					Z-score	0.484203	12.3795
		0.5	Sctransform	*	*				0.5	Sctransform	0.674087	1.00801				0.5	Sctransform	0.673527	4.19624				0.5	Sctransform	0.221538	16.5398				0.5	Sctransform	0.786806	3.21618				0.5	Sctransform	0.472405	23.192				0.5	Sctransform	0.568102	6.84963
			Log	0.869771	3.3206					Log	0.674087	1.00801					Log	0.583013	1.82319					Log	0.221069	19.9548					Log	0.789481	4.39719					Log	0.510983	23.1852					Log	0.557048	6.41771
			No	0.782903	8.00119					No	0.594853	4.90555					No	0.841327	0.422145					No	0.220525	15.9824					No	0.52634	16.181					No	0.575339	11.9945					No	0.432165	12.2725
			Z-score	0.955638	0					Z-score	0.895462	0.844772					Z-score	0.695165	1.49233					Z-score	0.594608	8.60169					Z-score	0.572576	9.0799					Z-score	0.336415	20.6718					Z-score	0.484203	8.14921
		0.6	Sctransform	*	*				0.6	Sctransform	0.674087	0.85992				0.6	Sctransform	0.673527	1.88543				0.6	Sctransform	0.221538	8.45342				0.6	Sctransform	0.786806	1.94294				0.6	Sctransform	0.472405	16.6008				0.6	Sctransform	0.568102	3.59644
			Log	0.869771	3.65266					Log	0.674087	0.85992					Log	0.583013	1.02337					Log	0.221069	10.1222					Log	0.789481	2.5148					Log	0.510983	16.0679					Log	0.557048	3.42059
			No	0.782903	3.85262					No	0.594853	2.53735					No	0.841327	0.0188302					No	0.220525	10.5703					No	0.52634	9.36891					No	0.575339	8.75019					No	0.432165	7.59295
			Z-score	0.955638	0					Z-score	0.895462	0.211191					Z-score	0.695165	0.889353					Z-score	0.594608	3.74791					Z-score	0.572576	6.25416					Z-score	0.336415	15.1954					Z-score	0.484203	4.9034
		0.7	Sctransform	*	*				0.7	Sctransform	0.674087	0.50814				0.7	Sctransform	0.673527	0.42365				0.7	Sctransform	0.221538	3.5781				0.7	Sctransform	0.786806	0.93612				0.7	Sctransform	0.472405	10.8576				0.7	Sctransform	0.568102	1.81184
			Log	0.869771	0.66412					Log	0.674087	0.50814					Log	0.583013	0.726942					Log	0.221069	5.74421					Log	0.789481	0.74147					Log	0.510983	10.5093					Log	0.557048	1.6753
			No	0.782903	2.95534					No	0.594853	0					No	0.841327	0					No	0.220525	6.27479					No	0.52634	4.9004					No	0.575339	5.72232					No	0.432165	4.09367
			Z-score	0.955638	0					Z-score	0.895462	0					Z-score	0.695165	0.491858					Z-score	0.594608	2.48372					Z-score	0.572576	3.10545					Z-score	0.336415	9.64275					Z-score	0.484203	2.58966
	1	0	Sctransform	*	*			1	0	Sctransform	0.674087	13.9305			1	0	Sctransform	0.673527	33.6825			1	0	Sctransform	0.221538	122.149			1	0	Sctransform	0.786806	29.3721			1	0	Sctransform	0.472405	73.9497			1	0	Sctransform	0.568102	35.0279
			Log	0.869771	29.3873					Log	0.674087	13.9305					Log	0.583013	29.6998					Log	0.221069	123.9					Log	0.789481	23.162					Log	0.510983	64.5542					Log	0.557048	36.3569
			No	0.782903	58.5859					No	0.594853	36.4616					No	0.841327	33.8348					No	0.220525	86.7384					No	0.52634	83.9469					No	0.575339	95.5643					No	0.432165	65.4452
			Z-score	0.955638	6.18041					Z-score	0.895462	10.5028					Z-score	0.695165	38.3504					Z-score	0.594608	40.6114					Z-score	0.572576	69.9438					Z-score	0.336415	124.646					Z-score	0.484203	41.2458
		0.1	Sctransform	*	*				0.1	Sctransform	0.674087	7.98145				0.1	Sctransform	0.673527	19.2898				0.1	Sctransform	0.221538	93.9864				0.1	Sctransform	0.786806	29.5643				0.1	Sctransform	0.472405	58.075				0.1	Sctransform	0.568102	26.6954
			Log	0.869771	20.1268					Log	0.674087	7.98145					Log	0.583013	19.9796					Log	0.221069	98.9286					Log	0.789481	29.1881					Log	0.510983	55.8494					Log	0.557048	27.206
			No	0.782903	37.4769					No	0.594853	26.7019					No	0.841327	18.8496					No	0.220525	65.917					No	0.52634	61.2488					No	0.575339	72.513					No	0.432165	44.0821
			Z-score	0.955638	2.61077					Z-score	0.895462	6.18871					Z-score	0.695165	27.5201					Z-score	0.594608	27.9847					Z-score	0.572576	48.7804					Z-score	0.336415	91.0327					Z-score	0.484203	33.4735
		0.2	Sctransform	*	*				0.2	Sctransform	0.674087	5.31273				0.2	Sctransform	0.673527	15.1173				0.2	Sctransform	0.221538	72.4561				0.2	Sctransform	0.786806	21.8767				0.2	Sctransform	0.472405	55.2604				0.2	Sctransform	0.568102	24.2101
			Log	0.869771	10.9357					Log	0.674087	5.31273					Log	0.583013	11.7629					Log	0.221069	73.8628					Log	0.789481	20.3317					Log	0.510983	51.3466					Log	0.557048	23.6016
			No	0.782903	27.5118					No	0.594853	19.0261					No	0.841327	8.8228					No	0.220525	49.4166					No	0.52634	49.236					No	0.575339	48.4407					No	0.432165	36.3176
			Z-score	0.955638	1.34287					Z-score	0.895462	4.67919					Z-score	0.695165	16.2312					Z-score	0.594608	15.5322					Z-score	0.572576	35.5625					Z-score	0.336415	63.8855					Z-score	0.484203	27.8193
		0.3	Sctransform	*	*				0.3	Sctransform	0.674087	2.81081				0.3	Sctransform	0.673527	7.62102				0.3	Sctransform	0.221538	50.4146				0.3	Sctransform	0.786806	12.5915				0.3	Sctransform	0.472405	43.9958				0.3	Sctransform	0.568102	17.7012
			Log	0.869771	6.825					Log	0.674087	2.81081					Log	0.583013	6.34077					Log	0.221069	52.7648					Log	0.789481	12.6288					Log	0.510983	45.1206					Log	0.557048	16.4263
			No	0.782903	18.0304					No	0.594853	12.2032					No	0.841327	4.26718					No	0.220525	34.924					No	0.52634	38.5974					No	0.575339	31.0947					No	0.432165	30.2534
			Z-score	0.955638	0.56094					Z-score	0.895462	3.34168					Z-score	0.695165	7.91158					Z-score	0.594608	7.01787					Z-score	0.572576	27.0084					Z-score	0.336415	45.7136					Z-score	0.484203	20.1895
		0.4	Sctransform	*	*				0.4	Sctransform	0.674087	1.47645				0.4	Sctransform	0.673527	7.89525				0.4	Sctransform	0.221538	32.2944				0.4	Sctransform	0.786806	6.92186				0.4	Sctransform	0.472405	34.1533				0.4	Sctransform	0.568102	11.0408
			Log	0.869771	5.21912					Log	0.674087	1.47645					Log	0.583013	3.62523					Log	0.221069	35.4316					Log	0.789481	7.05815					Log	0.510983	34.3154					Log	0.557048	10.9332
			No	0.782903	9.79035					No	0.594853	6.72821					No	0.841327	2.25161					No	0.220525	23.0748					No	0.52634	28.4977					No	0.575339	21.5865					No	0.432165	22.022
			Z-score	0.955638	0					Z-score	0.895462	2.33917					Z-score	0.695165	3.64963					Z-score	0.594608	11.0511					Z-score	0.572576	17.9497					Z-score	0.336415	34.0892					Z-score	0.484203	13.8507
		0.5	Sctransform	*	*				0.5	Sctransform	0.674087	1.32351				0.5	Sctransform	0.673527	5.33855				0.5	Sctransform	0.221538	18.9534				0.5	Sctransform	0.786806	3.44656				0.5	Sctransform	0.472405	25.0034				0.5	Sctransform	0.568102	7.40532
			Log	0.869771	4.53836					Log	0.674087	1.32351					Log	0.583013	2.26798					Log	0.221069	21.7211					Log	0.789481	4.80518					Log	0.510983	25.5213					Log	0.557048	7.08116
			No	0.782903	9.23822					No	0.594853	5.717					No	0.841327	0.530218					No	0.220525	17.9973					No	0.52634	20.2448					No	0.575339	15.5067					No	0.432165	14.8439
			Z-score	0.955638	0					Z-score	0.895462	1.33667					Z-score	0.695165	1.86419					Z-score	0.594608	7.72971					Z-score	0.572576	11.1059					Z-score	0.336415	25.8546					Z-score	0.484203	9.11655
		0.6	Sctransform	*	*				0.6	Sctransform	0.674087	1.12907				0.6	Sctransform	0.673527	2.39869				0.6	Sctransform	0.221538	9.687				0.6	Sctransform	0.786806	2.08212				0.6	Sctransform	0.472405	17.8973				0.6	Sctransform	0.568102	3.88821
			Log	0.869771	4.9922					Log	0.674087	1.12907					Log	0.583013	1.26525					Log	0.221069	11.0396					Log	0.789481	2.74984					Log	0.510983	17.6847					Log	0.557048	3.77396
			No	0.782903	4.43535					No	0.594853	2.95707					No	0.841327	0.022988					No	0.220525	11.9269					No	0.52634	11.7212					No	0.575339	11.3041					No	0.432165	9.18333
			Z-score	0.955638	0					Z-score	0.895462	0.334167					Z-score	0.695165	1.11524					Z-score	0.594608	3.3671					Z-score	0.572576	7.64599					Z-score	0.336415	19.0031					Z-score	0.484203	5.48611
		0.7	Sctransform	*	*				0.7	Sctransform	0.674087	0.66718				0.7	Sctransform	0.673527	0.53898				0.7	Sctransform	0.221538	4.10024				0.7	Sctransform	0.786806	1.00318				0.7	Sctransform	0.472405	11.7056				0.7	Sctransform	0.568102	1.95883
			Log	0.869771	0.90767					Log	0.674087	0.66718					Log	0.583013	0.900723					Log	0.221069	6.26835					Log	0.789481	0.812108					Log	0.510983	11.5627					Log	0.557048	1.84765
			No	0.782903	3.39843					No	0.594853	0					No	0.841327	0					No	0.220525	7.07835					No	0.52634	6.13513					No	0.575339	7.39556					No	0.432165	4.95243
			Z-score	0.955638	0					Z-score	0.895462	0					Z-score	0.695165	0.619893					Z-score	0.594608	2.22854					Z-score	0.572576	3.79589					Z-score	0.336415	12.0542					Z-score	0.484203	2.89763
[truncated: 5 more columns]
